# Supplementary material for: Stimbiotic supplementation improved performance and reduced inflammatory response via stimulating fiber fermenting microbiome in weaner pigs housed in a poor sanitary environment and fed an antibiotic-free low zinc oxide diet
Source: PLoS One. 2020 Nov 10;15(11):e0240264. doi: 10.1371/journal.pone.0240264 (PMC7654836; doi:10.1371/journal.pone.0240264)
Supplement: S1 Raw Data — (XLSX) [file pone.0240264.s002.xlsx]

## Sheet: Performance
Pig ID	Pen	Tto	Cleaness	Diets	Intial BW (kg)	BW d14 (kg)	BW d28 (kg)	BW d42 (kg)	ADG 0-14	ADG 14-28	ADG 28-42	ADG 0-42	BWG 0-42	ADFI 0-14	ADFI 14-28	ADFI 28-42	ADFI 0-42	FCR 0-14	FCR 14-28	FCR 28-42	FCR 0-42	CV 42d BW
81	1	1	GS	Control	8.135	9.7575	13.16	22.195	115.893	243.036	645.357	334.762	14.06	267	519	1083	623	2.306	2.137	1.678	1.862	7.13224
57	2	1	GS	Control	7.105	9.485	14.6025	23.2675	170	365.536	618.929	384.821	16.1625	305	579	719	534	1.792	1.585	1.161	1.388	6.80348
141	3	1	GS	Control	6.415	8.815	12.7975	21.5375	171.429	284.464	624.286	360.06	15.1225	275	568	787	543	1.604	1.997	1.26	1.509	7.34997
124	4	1	GS	Control	7.99	9.965	13.4875	21.0275	141.071	251.607	538.571	310.417	13.0375	309	447	747	501	2.188	1.777	1.388	1.614	7.52824
49	5	1	GS	Control	8.0525	10.8575	14.6075	24.115	200.357	267.857	679.107	382.44	16.0625	338	676	1009	674	1.686	2.523	1.486	1.763	6.56438
99	6	1	GS	Control	7.1025	7.97	10.5325	19.0625	61.9643	183.036	609.286	284.762	11.96	138	354	616	369	2.22	1.934	1.012	1.297	8.30426
29	7	2	GS	STB	8.115	10.5425	14.3275	24.155	173.393	270.357	701.964	381.905	16.04	324	534	807	555	1.87	1.976	1.149	1.453	6.55351
7	8	2	GS	STB	7.11	9.01	12.915	22.475	135.714	278.929	682.857	365.833	15.365	267	481	574	441	1.965	1.726	0.84	1.204	7.04338
131	9	2	GS	STB	6.415	8.7475	12.035	22.125	166.607	234.821	720.714	374.048	15.71	275	538	926	580	1.648	2.292	1.285	1.55	7.1548
70	10	2	GS	STB	7.9825	10.2175	14.3225	22.37	159.643	293.214	574.821	342.56	14.3875	297	456	605	453	1.862	1.556	1.052	1.322	7.07644
26	11	2	GS	STB	8.06	9.855	14.6725	23.7325	128.214	344.107	647.143	373.155	15.6725	248	505	589	447	1.935	1.467	0.911	1.199	6.67018
18	12	2	GS	STB	7.05	9.3425	12.93	23.085	163.75	256.25	725.357	381.786	16.035	204	700	1578	828	1.247	2.733	2.176	2.168	6.85727
16	13	6	PS	MOS	8.1275	9.4575	13.535	21.5775	95	291.25	574.464	320.238	13.45	262	538	828	543	2.756	1.846	1.442	1.694	7.33635
110	14	6	PS	MOS	7.1275	8.9825	12.5775	21.7925	132.5	256.786	658.214	349.167	14.665	330	546	943	606	2.49	2.125	1.433	1.736	7.26397
24	15	6	PS	MOS	6.41	7.595	12.12	20.045	84.6429	323.214	566.071	324.643	13.635	276	561	879	572	3.255	1.736	1.552	1.761	7.89723
87	16	6	PS	MOS	8.0075	9.6375	12.8275	20.65	116.429	227.857	558.75	301.012	12.6425	199	523	840	521	1.706	2.295	1.504	1.729	7.66586
121	17	6	PS	MOS	8.045	9.5775	13.4	21.345	109.464	273.036	567.5	316.667	13.3	245	481	815	514	2.241	1.762	1.436	1.622	7.41626
2	18	6	PS	MOS	7.1	8.3225	11.75	19.9175	87.3214	244.821	583.393	305.179	12.8175	137	316	515	323	1.567	1.291	0.883	1.057	7.94778
102	19	5	PS	FOS	8.0825	9.56	13.1875	21.625	105.536	259.107	602.679	322.44	13.5425	257	736	1030	674	2.435	2.839	1.71	2.091	7.32023
75	20	5	PS	FOS	7.12	8.955	12.7525	21.9175	131.071	271.25	654.643	352.321	14.7975	352	484	846	560	2.682	1.783	1.292	1.59	7.22254
103	21	5	PS	FOS	6.4075	8.5625	12.8775	22.2325	153.929	308.214	668.214	376.786	15.825	241	531	940	571	1.567	1.723	1.407	1.515	7.12021
104	22	5	PS	FOS	8.75	10.29	13.8125	21.7225	110	251.607	565	308.869	12.9725	280	657	802	580	2.545	2.61	1.42	1.876	7.28737
113	23	5	PS	FOS	8.065	9.145	12.55	20.835	77.1429	243.214	591.786	304.048	12.77	170	464	468	367	2.201	1.908	0.791	1.208	7.59779
17	24	5	PS	FOS	7.1075	7.7175	10.9125	18.1825	43.5714	228.214	519.286	263.69	11.075	195	324	481	333	4.477	1.421	0.926	1.264	8.70617
71	25	3	PS	Control	8.1575	9.91	13.69	22.405	125.179	270	622.5	339.226	14.2475	424	712	1033	723	3.384	2.636	1.66	2.131	7.06539
86	26	3	PS	Control	7.1025	8.695	12.1925	20.995	113.75	249.821	628.75	330.774	13.8925	337	551	845	578	2.963	2.207	1.345	1.747	7.53989
11	27	3	PS	Control	6.4075	7.395	10.8725	18.6375	70.5357	248.393	554.643	291.19	12.23	250	601	609	486	3.538	2.421	1.097	1.671	8.49363
125	28	3	PS	Control	7.9925	9.0825	11.955	20.3975	77.8571	205.179	603.036	295.357	12.405	183	431	921	512	2.351	2.1	1.527	1.732	7.76075
64	29	3	PS	Control	8.04	9.335	12.955	20.5875	92.5	258.571	545.179	298.75	12.5475	257	367	686	437	2.777	1.419	1.258	1.461	7.68913
4	30	3	PS	Control	6.795	7.4175	10.6125	17.4775	44.4643	228.214	490.357	254.345	10.6825	157	402	733	431	3.541	1.762	1.494	1.693	9.05736
117	31	4	PS	STB	8.0775	9.6175	13.325	24.0525	110	264.821	766.25	380.357	15.975	388	705	1127	740	3.524	2.662	1.471	1.945	6.58144
33	32	4	PS	STB	7.09	8.7875	12.1875	21.03	121.25	242.857	631.607	331.905	13.94	340	643	1109	697	2.801	2.648	1.756	2.101	7.52734
85	33	4	PS	STB	6.425	7.7275	12.3325	21.9575	93.0357	328.929	687.5	369.821	15.5325	195	489	633	439	2.098	1.487	0.92	1.187	7.20938
44	34	4	PS	STB	7.97	9.0875	13.445	22.51	79.8214	311.25	647.5	346.19	14.54	181	397	698	425	2.267	1.277	1.078	1.229	7.03243
59	35	4	PS	STB	8.025	10.035	13.985	22.355	143.571	282.143	597.857	341.19	14.33	122	457	680	420	0.85	1.62	1.138	1.231	7.08119
21	36	4	PS	STB	7.3375	9.3175	12.3925	20.775	141.429	219.643	598.75	319.94	13.4375	240	443	621	434	1.694	2.015	1.037	1.357	7.61974

## Sheet: Diarrhoea
Pig ID	Pen	Tto	Cleaness	Diets	Intial (kg)	Diarrhoea 1w	Diarrhoea 2w	Total	Diarrhoea YES/NO
81	1	1	GS	Control	8.89	0	0	0	NO
108	1	1	GS	Control	8.18	0	0	0	NO
135	1	1	GS	Control	7.88	42.9	0	42.9	YES
118	1	1	GS	Control	7.59	42.9	24	66.9	YES
57	2	1	GS	Control	7.35	0	0	0	NO
9	2	1	GS	Control	7.13	0	0	0	NO
116	2	1	GS	Control	7.02	0	0	0	NO
129	2	1	GS	Control	6.92	0	0	0	NO
141	3	1	GS	Control	6.61	0	0	0	NO
61	3	1	GS	Control	6.53	0	0	0	NO
95	3	1	GS	Control	6.19	0	0	0	NO
48	3	1	GS	Control	6.33	42.9	23	65.9	YES
124	4	1	GS	Control	6.01	0	0	0	NO
41	4	1	GS	Control	8.85	0	0	0	NO
72	4	1	GS	Control	8.6	0	0	0	NO
27	4	1	GS	Control	8.5	0	0	0	NO
49	5	1	GS	Control	8.33	0	0	0	NO
107	5	1	GS	Control	8.07	0	0	0	NO
56	5	1	GS	Control	7.96	0	0	0	NO
28	5	1	GS	Control	7.85	42.9	0	42.9	YES
99	6	1	GS	Control	7.62	0	0	0	NO
80	6	1	GS	Control	7.43	0	0	0	NO
14	6	1	GS	Control	7.09	0	0	0	NO
3	6	1	GS	Control	6.27	42.9	0	42.9	YES
29	7	2	GS	STB	8.91	0	0	0	NO
38	7	2	GS	STB	8.08	0	0	0	NO
47	7	2	GS	STB	7.89	0	0	0	NO
58	7	2	GS	STB	7.58	0	0	0	NO
7	8	2	GS	STB	7.41	0	0	0	NO
83	8	2	GS	STB	7.13	0	0	0	NO
84	8	2	GS	STB	7.02	0	0	0	NO
101	8	2	GS	STB	6.88	0	0	0	NO
131	9	2	GS	STB	6.62	0	0	0	NO
96	9	2	GS	STB	6.53	0	0	0	NO
115	9	2	GS	STB	6.35	0	0	0	NO
142	9	2	GS	STB	6.16	0	0	0	NO
70	10	2	GS	STB	6.01	0	0	0	NO
138	10	2	GS	STB	8.8	0	0	0	NO
82	10	2	GS	STB	8.64	0	0	0	NO
143	10	2	GS	STB	8.48	0	0	0	NO
114	11	2	GS	STB	8.07	0	0	0	NO
119	11	2	GS	STB	7.99	0	0	0	NO
26	11	2	GS	STB	8.34	42.9	0	42.9	YES
23	11	2	GS	STB	7.84	42.9	20.4	63.3	YES
76	12	2	GS	STB	7.41	0	0	0	NO
6	12	2	GS	STB	6.06	0	0	0	NO
18	12	2	GS	STB	7.63	42.9	0	42.9	YES
66	12	2	GS	STB	7.1	42.9	0	42.9	YES
16	13	6	PS	MOS	8.63	0	0	0	NO
137	13	6	PS	MOS	7.87	0	0	0	NO
43	13	6	PS	MOS	7.74	0	0	0	NO
128	13	6	PS	MOS	8.27	42.9	23	65.9	YES
110	14	6	PS	MOS	7.33	0	0	0	NO
51	14	6	PS	MOS	7.26	0	0	0	NO
133	14	6	PS	MOS	6.97	0	0	0	NO
109	14	6	PS	MOS	6.95	0	0	0	NO
24	15	6	PS	MOS	6.58	0	0	0	NO
139	15	6	PS	MOS	6.3	0	0	0	NO
120	15	6	PS	MOS	6.23	0	0	0	NO
12	15	6	PS	MOS	6.53	57.1	0	57.1	YES
87	16	6	PS	MOS	6	0	0	0	NO
78	16	6	PS	MOS	8.59	0	0	0	NO
68	16	6	PS	MOS	8.51	0	0	0	NO
123	16	6	PS	MOS	8.93	57.1	25	82.1	YES
121	17	6	PS	MOS	8.24	0	0	0	NO
97	17	6	PS	MOS	8.13	0	0	0	NO
136	17	6	PS	MOS	7.92	0	0	0	NO
1	17	6	PS	MOS	7.89	0	0	0	NO
65	18	6	PS	MOS	7.45	0	0	0	NO
36	18	6	PS	MOS	7.06	42.9	0	42.9	YES
5	18	6	PS	MOS	6.32	42.9	21.6	64.4	YES
2	18	6	PS	MOS	7.57	42.9	26.2	69.1	YES
102	19	5	PS	FOS	8.41	0	0	0	NO
126	19	5	PS	FOS	7.81	0	0	0	NO
13	19	5	PS	FOS	8.3	57.1	0	57.1	YES
62	19	5	PS	FOS	7.81	57.1	0	57.1	YES
75	20	5	PS	FOS	7.29	0	0	0	NO
31	20	5	PS	FOS	7.28	0	0	0	NO
122	20	5	PS	FOS	6.96	0	0	0	NO
106	20	5	PS	FOS	6.95	0	0	0	NO
103	21	5	PS	FOS	6.56	0	0	0	NO
74	21	5	PS	FOS	6.54	0	0	0	NO
127	21	5	PS	FOS	6.27	0	0	0	NO
32	21	5	PS	FOS	6.26	0	0	0	NO
104	22	5	PS	FOS	8.95	0	0	0	NO
92	22	5	PS	FOS	8.93	0	0	0	NO
144	22	5	PS	FOS	8.59	0	0	0	NO
132	22	5	PS	FOS	8.53	0	0	0	NO
113	23	5	PS	FOS	8.23	0	0	0	NO
15	23	5	PS	FOS	7.91	0	0	0	NO
53	23	5	PS	FOS	7.91	0	0	0	NO
94	23	5	PS	FOS	8.21	42.9	23.1	66	YES
8	24	5	PS	FOS	7.5	0	0	0	NO
73	24	5	PS	FOS	6.37	0	0	0	NO
17	24	5	PS	FOS	7.57	42.9	22.7	65.5	YES
37	24	5	PS	FOS	6.99	42.9	24.2	67.1	YES
71	25	3	PS	Control	9.1	0	0	0	NO
55	25	3	PS	Control	8.01	0	0	0	NO
89	25	3	PS	Control	7.94	0	0	0	NO
134	25	3	PS	Control	7.58	0	0	0	NO
86	26	3	PS	Control	7.49	0	0	0	NO
112	26	3	PS	Control	7.11	0	0	0	NO
69	26	3	PS	Control	7.05	0	0	0	NO
30	26	3	PS	Control	6.76	0	0	0	NO
11	27	3	PS	Control	6.64	0	0	0	NO
39	27	3	PS	Control	6.48	0	0	0	NO
98	27	3	PS	Control	6.39	0	0	0	NO
42	27	3	PS	Control	6.12	0	0	0	NO
125	28	3	PS	Control	6.05	0	0	0	NO
91	28	3	PS	Control	8.7	42.9	0	42.9	YES
90	28	3	PS	Control	8.44	42.9	0	42.9	YES
88	28	3	PS	Control	8.78	57.1	30.1	87.2	YES
35	29	3	PS	Control	8.05	0	0	0	NO
25	29	3	PS	Control	7.77	0	0	0	NO
40	29	3	PS	Control	7.99	42.9	20.2	63.1	YES
64	29	3	PS	Control	8.35	57.1	29.2	86.4	YES
50	30	3	PS	Control	7.1	42.9	0	42.9	YES
60	30	3	PS	Control	7.27	57.1	28.6	85.7	YES
4	30	3	PS	Control	7.64	57.1	29.2	86.4	YES
77	30	3	PS	Control	5.17	71.4	34.2	105.6	YES
117	31	4	PS	STB	8.81	0	0	0	NO
105	31	4	PS	STB	7.97	0	0	0	NO
79	31	4	PS	STB	7.96	0	0	0	NO
130	31	4	PS	STB	7.57	0	0	0	NO
46	32	4	PS	STB	7.1	0	0	0	NO
111	32	4	PS	STB	7.06	0	0	0	NO
140	32	4	PS	STB	6.7	0	0	0	NO
33	32	4	PS	STB	7.5	42.9	0	42.9	YES
54	33	4	PS	STB	6.47	0	0	0	NO
22	33	4	PS	STB	6.1	0	0	0	NO
85	33	4	PS	STB	6.67	42.9	0	42.9	YES
19	33	4	PS	STB	6.46	42.9	20	62.8	YES
10	34	4	PS	STB	8.72	0	0	0	NO
93	34	4	PS	STB	8.71	0	0	0	NO
67	34	4	PS	STB	8.36	0	0	0	NO
44	34	4	PS	STB	6.09	42.9	22.6	65.5	YES
59	35	4	PS	STB	8.35	0	0	0	NO
52	35	4	PS	STB	8.05	0	0	0	NO
20	35	4	PS	STB	8.01	0	0	0	NO
63	35	4	PS	STB	7.69	42.9	25.2	68.1	YES
21	36	4	PS	STB	7.66	0	0	0	NO
45	36	4	PS	STB	7.23	0	0	0	NO
145	36	4	PS	STB	7.25	42.9	0	42.9	YES
34	36	4	PS	STB	7.21	42.9	21.4	64.3	YES

## Sheet: Pro-inflammatory and endotoxins
Pen	Cleaness	Diets	Tto	Day	IL 1B	IL-6	TNF-alpha	Endotoxins
1	GS	Control	1	1	0	0	0	0
1	GS	Control	1	1	0	0	0	0
2	GS	Control	1	1	0	0	0	0
2	GS	Control	1	1	0	0	0	2.492
3	GS	Control	1	1	0	5.1	1.45	0
3	GS	Control	1	1	1.2	0	2.08	0
4	GS	Control	1	1	0	11.8	0	0
4	GS	Control	1	1	0	0	0	0.987
5	GS	Control	1	1	0	0	0	0
5	GS	Control	1	1	0	0	2.11	0
6	GS	Control	1	1	0	0	1.07	0
6	GS	Control	1	1	0.94	4.47	0	0.075
7	GS	STB	2	1	0.87	5.08	0	0
7	GS	STB	2	1	0	0	0	1.0223
8	GS	STB	2	1	0	0	1.15	0
8	GS	STB	2	1	0	0	0	0
9	GS	STB	2	1	0	12.2	0	0
9	GS	STB	2	1	0	0	2.1	0.774
10	GS	STB	2	1	0	0	0	0
10	GS	STB	2	1	0	0	0	0
10	GS	STB	2	1	0.35	3.5	0	0
10	GS	STB	2	1	0	0	1.9	0
11	GS	STB	2	1	0	0	1.78	2.058
11	GS	STB	2	1	0	0	0	0
25	PS	Control	3	1	0.88	0	0	1.115
25	PS	Control	3	1	0	0	1.01	0
25	PS	Control	3	1	0	0	2.4	0
26	PS	Control	3	1	0	6.7	0	0
26	PS	Control	3	1	0.71	0	1.7	0.02
26	PS	Control	3	1	0	0	0	0
27	PS	Control	3	1	0	0	0	0
27	PS	Control	3	1	0	10.98	0	1.889
27	PS	Control	3	1	1.23	4.02	0	0
28	PS	Control	3	1	0	0	2.01	0
29	PS	Control	3	1	0	0	0	0
29	PS	Control	3	1	0	0	0	0
31	PS	STB	4	1	0	0	0	0
31	PS	STB	4	1	0	0	2.02	2.078
32	PS	STB	4	1	0	0	1.11	0
32	PS	STB	4	1	0.18	10.18	0	0
33	PS	STB	4	1	0	0	0	0.991
33	PS	STB	4	1	0	0	2.07	0
34	PS	STB	4	1	0	0	0	0.01
34	PS	STB	4	1	0.98	6	0	0
35	PS	STB	4	1	0	4.44	0	0
35	PS	STB	4	1	0	0	0	0
36	PS	STB	4	1	0	0	1.65	0
36	PS	STB	4	1	1.14	0	0	0
13	PS	MOS	6	1	0	0	1.77	0
13	PS	MOS	6	1	0	0	2.02	0
14	PS	MOS	6	1	0	7.99	0	0.209
14	PS	MOS	6	1	0	0	0	0
14	PS	MOS	6	1	0	0	0	0
15	PS	MOS	6	1	0	0	2.11	0
15	PS	MOS	6	1	1.78	4.78	0	0.078
16	PS	MOS	6	1	0	0	0	0
16	PS	MOS	6	1	0	0	0	0
17	PS	MOS	6	1	0	0	0	0
17	PS	MOS	6	1	0.91	7.91	1.24	2.452
18	PS	MOS	6	1	0	0	0	0
19	PS	FOS	5	1	0	0	0	0
19	PS	FOS	5	1	0	0	0	0
20	PS	FOS	5	1	0.77	10.77	2.23	0
20	PS	FOS	5	1	0	6.47	1.55	3.045
21	PS	FOS	5	1	0	0	0	0
21	PS	FOS	5	1	0	0	1.42	0.977
22	PS	FOS	5	1	0	0	0	0
22	PS	FOS	5	1	0.24	4.24	0	0
23	PS	FOS	5	1	0	0	0	0.01
23	PS	FOS	5	1	0	0	0	0
24	PS	FOS	5	1	1.47	0	1.94	0
24	PS	FOS	5	1	0	0	0	0
1	GS	Control	1	7	0	0	0	0
1	GS	Control	1	7	0	0	0	1.077
2	GS	Control	1	7	0	0	2.11	0
2	GS	Control	1	7	11.4	42.5	1	2
3	GS	Control	1	7	0	78.12	2.08	0
3	GS	Control	1	7	17.5	0	3.15	0
4	GS	Control	1	7	0	90.1	0	0
4	GS	Control	1	7	0	0	0	1.023
5	GS	Control	1	7	0	0	0	0
5	GS	Control	1	7	25.15	21.41	3.2	0
6	GS	Control	1	7	0	0	2.44	0
6	GS	Control	1	7	0	50.4	0	0.067
7	GS	STB	2	7	5.9	66.6	0	0.882
7	GS	STB	2	7	0	0	2.52	1.542
8	GS	STB	2	7	0	0	2.07	0
8	GS	STB	2	7	0	27.1	0	0
9	GS	STB	2	7	0	41	0	0
9	GS	STB	2	7	0	0	3.25	1.041
10	GS	STB	2	7	19.74	11.74	0	0
10	GS	STB	2	7	0	0	0	0
10	GS	STB	2	7	0.71	37.1	0	0
10	GS	STB	2	7	0	0	2.99	0
11	GS	STB	2	7	0	0	2.87	1.917
11	GS	STB	2	7	0	0	0	0
25	PS	Control	3	7	21.33	51.2	2.1	1.247
25	PS	Control	3	7	0	0	2.99	0
25	PS	Control	3	7	0	0	4.07	2.097
26	PS	Control	3	7	0	60.8	1.22	0
26	PS	Control	3	7	6.9	66.9	3.17	1.052
26	PS	Control	3	7	0	0	0	0
27	PS	Control	3	7	0	0	0	2.1
27	PS	Control	3	7	0	107.2	0	2.01
27	PS	Control	3	7	0	88.14	1.9	0
28	PS	Control	3	7	0	0	3.08	0
29	PS	Control	3	7	48.74	58.14	0	0
29	PS	Control	3	7	10.1	0	1.2	0
31	PS	STB	4	7	0	0	1.1	0
31	PS	STB	4	7	0	0	3.77	3.125
32	PS	STB	4	7	0	0	2.5	0
32	PS	STB	4	7	32.21	82.21	0	0
33	PS	STB	4	7	4.1	44.4	1.33	2.01
33	PS	STB	4	7	0	0	3.57	0
34	PS	STB	4	7	0	0	0	1.233
34	PS	STB	4	7	12.25	82.77	0	0
35	PS	STB	4	7	5.88	77.47	1.5	0
35	PS	STB	4	7	0	0	0	0
36	PS	STB	4	7	0	0	3.25	0.972
36	PS	STB	4	7	10.04	9.04	0	0
13	PS	MOS	6	7	21.25	90.48	2.65	0
13	PS	MOS	6	7	0	0	2.22	1.448
14	PS	MOS	6	7	0	61.2	1.5	2.095
14	PS	MOS	6	7	0	0	1.1	0
14	PS	MOS	6	7	4.13	11.45	0	0
15	PS	MOS	6	7	7.91	47.5	2.51	0
15	PS	MOS	6	7	19.1	87.2	1.8	1.528
16	PS	MOS	6	7	0	0	1.79	0
16	PS	MOS	6	7	0	0	0	0
17	PS	MOS	6	7	0	0	1.12	0
17	PS	MOS	6	7	0	80	3.5	3.046
18	PS	MOS	6	7	22.57	4.57	0	0
19	PS	FOS	5	7	0	0	0	0.401
19	PS	FOS	5	7	0	0	1.22	0
20	PS	FOS	5	7	39.91	109.91	3.31	1.925
20	PS	FOS	5	7	0	80.68	3	3
21	PS	FOS	5	7	0.53	34.53	0	0
21	PS	FOS	5	7	7.78	0	2.51	1.441
22	PS	FOS	5	7	0	0	0.97	0
22	PS	FOS	5	7	9.71	50.97	0	0
23	PS	FOS	5	7	0	0	2.03	0.098
23	PS	FOS	5	7	0	0	1.22	0
24	PS	FOS	5	7	11.2	22.2	3.08	0
24	PS	FOS	5	7	0	0	1.19	1.125
1	GS	Control	1	14	0	48.7	5.87	0
1	GS	Control	1	14	101.8	25.43	6.08	1.1
2	GS	Control	1	14	53.7	20.7	14.37	0
2	GS	Control	1	14	120.59	104.2	5.12	2.34
3	GS	Control	1	14	0	166.6	17.38	0
3	GS	Control	1	14	26	51.4	21.23	0
4	GS	Control	1	14	0	108.2	2.45	0
4	GS	Control	1	14	0	0	3.79	1
5	GS	Control	1	14	0	0	1.78	0
5	GS	Control	1	14	87.13	160.54	19.78	0
6	GS	Control	1	14	0	0	13.13	0
6	GS	Control	1	14	77.1	160.2	4.37	1.047
7	GS	STB	2	14	25.45	132.1	9.51	0.8
7	GS	STB	2	14	56.91	26.91	17.23	1.222
8	GS	STB	2	14	0	0	15.41	0
8	GS	STB	2	14	0	132.3	9.53	0
9	GS	STB	2	14	0	164.5	8.537	0
9	GS	STB	2	14	150.74	40.8	11.42	1.502
10	GS	STB	2	14	81.42	97.2	3.9	0
10	GS	STB	2	14	0	0	2.15	0
10	GS	STB	2	14	135.1	101.5	1.87	0
10	GS	STB	2	14	0	20	19.74	0
11	GS	STB	2	14	0	21.2	10.77	1.484
11	GS	STB	2	14	0	0	1.25	0
25	PS	Control	3	14	187.03	237.03	19.31	3.07
25	PS	Control	3	14	0	97.32	7.456	0
25	PS	Control	3	14	0	50.1	23.5	2.25
26	PS	Control	3	14	0	255.4	19.87	0.777
26	PS	Control	3	14	166.1	297.1	32.97	1.984
26	PS	Control	3	14	0	0	11.4	0
27	PS	Control	3	14	0	0	18.9	3.403
27	PS	Control	3	14	0	204.1	13.29	1.875
27	PS	Control	3	14	99.12	185.44	28.55	0
28	PS	Control	3	14	0	0	14.774	0
29	PS	Control	3	14	112.3	202.3	19.024	0.048
29	PS	Control	3	14	106.54	21.1	16.585	1.091
31	PS	STB	4	14	0	40.9	17.02	0
31	PS	STB	4	14	0	51.47	21.87	3.119
32	PS	STB	4	14	31.5	90.77	19.53	0
32	PS	STB	4	14	146.3	246.3	10.948	1.25
33	PS	STB	4	14	20.8	201.14	10.403	1.774
33	PS	STB	4	14	0	0	14.556	0
34	PS	STB	4	14	0	0	15.215	1.004
34	PS	STB	4	14	129.12	229.18	12.88	0
35	PS	STB	4	14	90.8	200.7	20.5	0
35	PS	STB	4	14	0	0	5.4	0.01
36	PS	STB	4	14	0	0	15.42	2
36	PS	STB	4	14	108.4	21.25	5.2	0
13	PS	MOS	6	14	164.5	287.63	10.59	1.09
13	PS	MOS	6	14	0	0	17.2	2.048
14	PS	MOS	6	14	0	192.8	12.49	3.119
14	PS	MOS	6	14	0	0	15.55	0
14	PS	MOS	6	14	125.5	114.5	10.1	0
15	PS	MOS	6	14	89.42	174.5	25.99	0
15	PS	MOS	6	14	76.25	242.1	9.7	2.997
16	PS	MOS	6	14	0	0	22.24	0
16	PS	MOS	6	14	0	0	15.2	0.014
17	PS	MOS	6	14	0	23.57	18.2	0
17	PS	MOS	6	14	35.12	181.42	26.64	2.975
18	PS	MOS	6	14	78.25	88.4	4.9	0
19	PS	FOS	5	14	144.2	254.25	6.59	1.682
19	PS	FOS	5	14	0	0	17.77	0.01
20	PS	FOS	5	14	168.1	284.04	12.5	2.007
20	PS	FOS	5	14	0	278.12	14.58	2.979
21	PS	FOS	5	14	79.3	99.3	10.9	0
21	PS	FOS	5	14	80	45.41	15.99	3.15
22	PS	FOS	5	14	0	0	10.25	0
22	PS	FOS	5	14	84.5	174.25	24.25	0
23	PS	FOS	5	14	0	50.4	14.22	1
23	PS	FOS	5	14	0	0	19.15	0
24	PS	FOS	5	14	35.12	168.37	25.88	0.01
24	PS	FOS	5	14	0	0	8.2	0.925
1	GS	Control	1	21	102	146.81	11.42	0.01
1	GS	Control	1	21	221.4	106.14	15.68	0.098
2	GS	Control	1	21	203.3	113.3	27.11	0
2	GS	Control	1	21	301.7	327.5	14.7	2.015
3	GS	Control	1	21	0	414.52	30.17	0
3	GS	Control	1	21	97.12	200.28	39.1	0
4	GS	Control	1	21	0	222.47	10.01	0
4	GS	Control	1	21	0	21.5	15.14	1.457
5	GS	Control	1	21	0	0	11.32	0
5	GS	Control	1	21	127	327.25	37.96	0
6	GS	Control	1	21	0	0	28.15	0
6	GS	Control	1	21	138.7	300.87	10.05	1.25
7	GS	STB	2	21	174.3	321.45	17.31	0.91
7	GS	STB	2	21	155.4	171.5	35.79	1.075
8	GS	STB	2	21	0	0	37.91	0
8	GS	STB	2	21	0	298.8	15.22	0
9	GS	STB	2	21	0	354.07	17.25	0
9	GS	STB	2	21	187.12	213.6	24.67	1.05
10	GS	STB	2	21	114.58	228.8	11.5	0
10	GS	STB	2	21	0	0	10.02	0
10	GS	STB	2	21	200.8	241.8	5.11	0
10	GS	STB	2	21	149.08	41.45	40.02	0
11	GS	STB	2	21	0	62.22	25.21	2.15
11	GS	STB	2	21	0	0	8.9	0
25	PS	Control	3	21	403.9	302.44	41.21	3.19
25	PS	Control	3	21	245.4	287.21	20.09	0.78
25	PS	Control	3	21	286.41	151.42	56.4	2.66
26	PS	Control	3	21	97.01	412.6	49.14	1
26	PS	Control	3	21	287.3	321.25	50.97	2.25
26	PS	Control	3	21	104.5	64.25	25.15	0
27	PS	Control	3	21	0	50.4	40.25	3.71
27	PS	Control	3	21	0	378.21	30.5	3.584
27	PS	Control	3	21	178.42	300.17	54.25	0
28	PS	Control	3	21	108.2	0	33.3	0
29	PS	Control	3	21	201.5	412.4	29.25	1
29	PS	Control	3	21	179.46	162.25	37.66	1.111
31	PS	STB	4	21	111.4	184.11	29.42	0
31	PS	STB	4	21	99.01	151.4	42.78	3.01
32	PS	STB	4	21	168.2	200.5	43.25	0
32	PS	STB	4	21	255.4	475.12	29.25	2.451
33	PS	STB	4	21	178.2	398.8	30.4	1.918
33	PS	STB	4	21	0	0	36.9	0
34	PS	STB	4	21	0	52.25	28.34	2.25
34	PS	STB	4	21	210.4	399.09	30.09	0
35	PS	STB	4	21	257.2	407.45	39.11	0
35	PS	STB	4	21	0	0	10.2	1.056
36	PS	STB	4	21	0	50	29.01	2.25
36	PS	STB	4	21	151.4	100.8	9.87	1.119
13	PS	MOS	6	21	211.7	420.9	25.69	2.556
13	PS	MOS	6	21	99.3	51.6	49.98	2.667
14	PS	MOS	6	21	51.8	300.01	34.14	3.17
14	PS	MOS	6	21	0	0	42.38	0
14	PS	MOS	6	21	278.2	265.97	25.5	0
15	PS	MOS	6	21	311.2	478.9	41.25	0
15	PS	MOS	6	21	307	412	19.2	2.9
16	PS	MOS	6	21	53.4	60.01	50	0
16	PS	MOS	6	21	0	0	34.45	1.15
17	PS	MOS	6	21	0	100.7	39.01	0
17	PS	MOS	6	21	112.8	300.2	49	3
18	PS	MOS	6	21	215.4	151.7	15.44	0
19	PS	FOS	5	21	391.42	366.71	24.78	3.05
19	PS	FOS	5	21	151	47.68	59.2	1.948
20	PS	FOS	5	21	361.3	461.3	30.14	2.546
20	PS	FOS	5	21	0	520.8	39.99	3
21	PS	FOS	5	21	298.3	178.25	23.68	0
21	PS	FOS	5	21	333.3	120	40.25	3.01
22	PS	FOS	5	21	0	0	20.8	0
22	PS	FOS	5	21	171.4	281.4	56.2	0
23	PS	FOS	5	21	0	110.4	30.25	0.078
23	PS	FOS	5	21	0	0	43.25	0
24	PS	FOS	5	21	198.8	201.57	54.25	0
24	PS	FOS	5	21	0	0	17.25	1.457
1	GS	Control	1	35	223.1	452.2	31.92	0.01
1	GS	Control	1	35	214.2	400.17	40.09	1
2	GS	Control	1	35	253.1	302.4	52.01	0
2	GS	Control	1	35	412.3	555.25	29.92	3.451
3	GS	Control	1	35	0	674.2	61.79	0
3	GS	Control	1	35	171.45	411	61.07	1.564
4	GS	Control	1	35	0	378.4	24.38	0
4	GS	Control	1	35	0	103.1	33.65	1.288
5	GS	Control	1	35	0	50.2	30.75	0
5	GS	Control	1	35	151.4	400.25	70.11	0
6	GS	Control	1	35	0	12.4	49.22	0
6	GS	Control	1	35	211.1	420.2	25	1.478
7	GS	STB	2	35	208.9	507.1	30.8	1.051
7	GS	STB	2	35	198.4	499.27	68.11	3.5
8	GS	STB	2	35	97.15	50.41	62.14	0
8	GS	STB	2	35	141	477.22	31.06	0
9	GS	STB	2	35	0	520.09	28.42	0
9	GS	STB	2	35	204.4	461.25	47.91	1.114
10	GS	STB	2	35	244.32	400.2	28.25	0
10	GS	STB	2	35	0	120.7	19.29	0
10	GS	STB	2	35	277.14	517.2	17.3	0
10	GS	STB	2	35	200.1	112.3	66.78	0
11	GS	STB	2	35	0	256.25	54.98	3.25
11	GS	STB	2	35	0	64.12	16.03	0
25	PS	Control	3	35	574.2	566.23	75.4	5.25
25	PS	Control	3	35	305.8	352.4	61.54	1.97
25	PS	Control	3	35	347.23	300.4	89.12	3.69
26	PS	Control	3	35	255.2	600.15	87.52	2.01
26	PS	Control	3	35	355	555.4	101.2	4.38
26	PS	Control	3	35	115.8	180.2	50.98	0
27	PS	Control	3	35	0	144	72.49	3.99
27	PS	Control	3	35	0	503.2	68.11	4.012
27	PS	Control	3	35	217.63	478.25	90.1	0
28	PS	Control	3	35	245.14	55.14	70.96	0
29	PS	Control	3	35	230	600.01	62.1	2.01
29	PS	Control	3	35	260.9	311.45	57.48	1.778
31	PS	STB	4	35	258.2	347.2	60.68	0.01
31	PS	STB	4	35	137.91	400.42	80.2	4.017
32	PS	STB	4	35	216.78	496.21	88.8	0
32	PS	STB	4	35	266.7	578.47	63.4	3.47
33	PS	STB	4	35	206.3	600.12	70.92	2.11
33	PS	STB	4	35	0	104.4	61.25	0
34	PS	STB	4	35	0	155.13	51.12	3
34	PS	STB	4	35	278.45	501.5	50.25	0
35	PS	STB	4	35	277.1	599.47	49.14	0
35	PS	STB	4	35	0	56.2	21.45	2.98
36	PS	STB	4	35	0	138.1	54.4	2.65
36	PS	STB	4	35	240.2	277.25	19.25	2.456
13	PS	MOS	6	35	250.8	620.8	70.92	4.17
13	PS	MOS	6	35	123.7	155.77	86.09	3.956
14	PS	MOS	6	35	125.4	589.9	76.25	5.027
14	PS	MOS	6	35	0	65.4	79.92	0
14	PS	MOS	6	35	333.44	597.12	56.1	0
15	PS	MOS	6	35	407.1	609.05	81.09	0
15	PS	MOS	6	35	417	600	48.18	4.014
16	PS	MOS	6	35	200.8	141.2	91.68	0
16	PS	MOS	6	35	0	37.3	69	2.557
17	PS	MOS	6	35	0	201.15	78.5	0
17	PS	MOS	6	35	220.4	421.3	62.4	4
18	PS	MOS	6	35	400.2	308.1	23.98	0
19	PS	FOS	5	35	311.1	605.5	71.08	5.5
19	PS	FOS	5	35	202.3	241.4	80.09	3.47
20	PS	FOS	5	35	398.2	568.21	66.75	3.015
20	PS	FOS	5	35	0	620.3	78.14	4.224
21	PS	FOS	5	35	501.7	400.25	56.2	0
21	PS	FOS	5	35	513.4	340.1	87.01	4
22	PS	FOS	5	35	0	102.2	44.14	0
22	PS	FOS	5	35	299.4	560.47	92.07	0
23	PS	FOS	5	35	0	333.2	70	1.256
23	PS	FOS	5	35	0	105.5	80.5	0
24	PS	FOS	5	35	214.56	479.25	72.9	0
24	PS	FOS	5	35	0	62.1	33.25	2.778

## Sheet: Fermentation activity
Treatment	Cleaness	Diets	Day	Total VFA	ACETIC	PROPIONIC	BUTYRIC	VALERIC	BCFA	ISO-BUTYRIC	ISO-VALERIC	% Acetic	% Propionic	% Butyric	% Valeric	% BCFA	VFA:BCFA
1	GS	Control	0	94.52	49.89	17.67	13.82	5.1	13.9	2.74	5.29	52.79	18.69	14.62	5.4	14.71	6.8
1	GS	Control	0	91.11	42.09	15.52	20.47	5.19	14.29	2.54	5.29	46.2	17.04	22.47	5.69	15.69	6.37579
1	GS	Control	0	106.22	55.48	17.08	20.01	6.57	12.85	1.18	5.9	52.23	16.08	18.84	6.18	12.1	8.26615
1	GS	Control	0	105.96	54.26	20.09	18.13	6.06	12.72	1.02	6.4	51.21	18.96	17.11	5.71	12.01	8.33019
1	GS	Control	0	109.28	47.08	28.15	20.5	5.99	12.4	2.43	5.13	43.08	25.76	18.76	5.48	11.35	8.8129
1	GS	Control	0	108.95	55.84	22.61	15.15	6.75	14.08	3.1	5.48	51.25	20.76	13.91	6.2	12.93	7.73793
2	GS	STB	0	103.38	50.76	21.84	16.45	4.55	13.86	2.95	6.82	49.1	21.13	15.91	4.41	13.41	7.45887
2	GS	STB	0	108.23	59	20.05	11.71	5.9	16.14	3.51	8.05	54.51	18.53	10.82	5.45	14.91	6.7057
2	GS	STB	0	99.14	55.84	17.6	10.94	6.35	14.89	2.49	5.93	56.32	17.75	11.03	6.41	15.02	6.65816
2	GS	STB	0	88.72	49.89	13.48	10.31	6.13	16.95	2.62	6.29	56.24	15.2	11.62	6.91	19.1	5.23422
2	GS	STB	0	92.4	42.09	15.39	19.28	6.47	16.93	2.19	6.99	45.55	16.65	20.86	7	18.33	5.45777
2	GS	STB	0	105.21	54.26	17.29	19.99	4.72	12.98	2.53	6.41	51.58	16.44	19	4.49	12.34	8.10555
6	PS	MOS	0	98.57	47.08	14.69	21.63	6.32	15.39	3.51	5.34	47.77	14.9	21.95	6.41	15.61	6.40481
6	PS	MOS	0	115.9	67.93	14.47	19.61	5.69	11.98	3.97	4.23	58.61	12.48	16.92	4.91	10.34	9.67446
6	PS	MOS	0	98.65	49.89	19.41	17.31	3.8	12.21	3.16	5.08	50.57	19.67	17.54	3.85	12.38	8.07944
6	PS	MOS	0	92.63	42.09	21.61	17.35	4.02	12.5	2.48	5.08	45.44	23.33	18.73	4.34	13.5	7.4104
6	PS	MOS	0	107.87	55.48	20.05	17.52	6.41	13.73	1.69	6.7	51.44	18.59	16.25	5.94	12.73	7.85652
6	PS	MOS	0	95.25	47.08	17.6	16.53	6.06	14.73	1.39	6.58	49.43	18.48	17.36	6.36	15.47	6.4664
5	PS	FOS	0	101.16	55.84	13.48	18.97	5.19	12.72	2.47	5.22	55.2	13.33	18.75	5.13	12.58	7.95283
5	PS	FOS	0	97.85	50.76	15.39	16.81	6.57	15.22	2.75	5.58	51.88	15.73	17.18	6.71	15.55	6.42904
5	PS	FOS	0	109.99	59	17.29	18.01	6.06	14.27	2.28	7.35	53.64	15.72	16.37	5.51	12.97	7.70778
5	PS	FOS	0	111.19	55.84	20.09	19.81	5.99	13.9	2.45	7.02	50.22	18.07	17.82	5.39	12.5	7.99928
5	PS	FOS	0	109.6	49.89	28.15	17.99	6.75	12.38	1.68	5.13	45.52	25.69	16.41	6.16	11.29	8.85299
5	PS	FOS	0	97.62	42.09	22.61	21.07	4.55	12.13	1.81	5.48	43.12	23.16	21.59	4.66	12.43	8.04782
3	PS	Control	0	96.47	42.09	21.84	17.7	5.9	15.38	2.11	6.82	43.63	22.64	18.35	6.12	15.94	6.27243
3	PS	Control	0	105.67	55.48	14.69	19.28	4.72	15.35	3.45	8.05	52.51	13.9	18.24	4.47	14.53	6.88404
3	PS	Control	0	103.21	54.26	14.47	19.99	6.32	14.04	2.24	5.93	52.58	14.02	19.37	6.12	13.6	7.35114
3	PS	Control	0	102.4	47.08	19.41	21.63	5.69	13.95	2.34	6.25	45.98	18.95	21.13	5.56	13.62	7.3405
3	PS	Control	0	108.82	55.84	21.61	19.61	3.8	10.8	1.74	6.21	51.31	19.86	18.03	3.49	9.93	10.0759
3	PS	Control	0	100.92	50.76	20.05	17.31	4.02	12.68	3.16	5.61	50.3	19.87	17.15	3.98	12.57	7.95899
4	PS	STB	0	108.71	59	17.08	17.35	6.41	14.07	2.48	6.4	54.27	15.71	15.96	5.89	12.94	7.72637
4	PS	STB	0	107.48	55.84	20.09	17.52	6.06	13.05	1.69	6.28	51.95	18.69	16.3	5.64	12.14	8.23602
4	PS	STB	0	112.59	54.26	28.15	16.45	5.93	12.19	1.39	6.41	48.2	25.01	14.61	5.27	10.83	9.23626
4	PS	STB	0	95.47	47.08	22.61	11.71	6.25	14.73	2.47	5.34	49.32	23.69	12.27	6.55	15.43	6.48133
4	PS	STB	0	101.8	55.84	21.84	10.94	6.21	12.95	2.75	4.23	54.85	21.46	10.74	6.1	12.72	7.861
4	PS	STB	0	94.1	50.76	20.05	10.31	5.61	13.79	2.28	5.08	53.94	21.31	10.95	5.97	14.66	6.82379
1	GS	Control	7	151.97	85.94	21.52	25.8	7.45	12.31	3.44	7.82	56.55	14.16	16.98	4.9	8.1	12.3452
1	GS	Control	7	145.06	82.18	19.99	26.66	6.98	11.18	2.45	6.79	56.65	13.78	18.38	4.81	7.71	12.975
1	GS	Control	7	146.48	93.18	17.6	21.73	6.41	9.54	2.47	5.09	63.61	12.01	14.84	4.37	6.51	15.3543
1	GS	Control	7	143.33	89.92	17.76	20.53	6.16	10.55	3.91	5.06	62.73	12.39	14.33	4.3	7.36	13.5858
1	GS	Control	7	141.9	82.95	20.14	23.37	4.19	10.89	3.93	7.32	58.45	14.19	16.47	2.95	7.67	13.0303
1	GS	Control	7	134.08	78.25	19.62	20.13	5.47	11.98	3.43	7.17	58.36	14.64	15.02	4.08	8.94	11.192
2	GS	STB	7	163.74	90	29.98	28.91	4.74	9.06	3.61	6.49	54.96	18.31	17.66	2.89	5.54	18.0728
2	GS	STB	7	157.06	96.46	24.89	20.87	4.65	9.45	3.47	6.73	61.41	15.85	13.29	2.96	6.02	16.6201
2	GS	STB	7	135.56	80.17	18.24	23.36	4.47	10.18	3.91	5.42	59.14	13.45	17.23	3.3	7.51	13.3163
2	GS	STB	7	129.54	78.58	18.29	18.03	5.62	11.3	3.93	5.08	60.67	14.12	13.92	4.34	8.72	11.4637
2	GS	STB	7	148.5	90.54	24.12	21.55	3.73	8.27	3.43	5.11	60.97	16.24	14.52	2.52	5.57	17.9565
2	GS	STB	7	145.51	84.33	23.65	22.32	6.7	10.45	3.5	5.01	57.95	16.26	15.34	4.6	7.18	13.9244
6	PS	MOS	7	150.27	83.37	21.06	28.91	6.07	11.26	4.37	6.49	55.48	14.02	19.24	4.04	7.49	13.3455
6	PS	MOS	7	133.03	79.84	19.38	20.87	4.47	9.73	2.41	6.05	60.02	14.57	15.69	3.36	7.31	13.6721
6	PS	MOS	7	145.55	85.94	22.99	23.36	5.64	9.11	2.29	5.34	59.04	15.8	16.05	3.87	6.26	15.9769
6	PS	MOS	7	135.09	82.18	23.26	18.03	4.12	8.6	2.36	5.14	60.83	17.22	13.34	3.05	6.37	15.7081
6	PS	MOS	7	158.66	93.18	30.22	22.32	4.18	8.16	2.89	5.87	58.73	19.05	14.07	2.63	5.14	19.4436
6	PS	MOS	7	138.94	89.92	19	17.63	3.8	8.92	3.07	5.52	64.72	13.67	12.69	2.74	6.42	15.5762
5	PS	FOS	7	143.65	84.33	18.92	28.91	4.74	8	2.26	4.48	58.71	13.17	20.13	3.3	5.57	17.9563
5	PS	FOS	7	141.73	90.31	17.33	20.87	4.65	9.33	3.44	5.14	63.72	12.23	14.72	3.28	6.58	15.1908
5	PS	FOS	7	149.3	84.45	28.72	23.36	4.47	8.56	2.81	5.51	56.56	19.23	15.64	2.99	5.73	17.4416
5	PS	FOS	7	134.94	73.28	30.01	18.03	5.62	10.1	3.01	5	54.3	22.24	13.36	4.17	7.49	13.3604
5	PS	FOS	7	135.53	78.78	22.99	21.55	3.73	9	2.91	5.56	58.13	16.97	15.9	2.76	6.64	15.0589
5	PS	FOS	7	150.1	90.31	23.26	19.91	6.7	11.07	4.44	5.48	60.17	15.5	13.26	4.46	7.38	13.5592
3	PS	Control	7	122.58	73.28	15.96	14.7	6.34	15.21	2.46	9.85	59.78	13.02	11.99	5.18	12.41	8.05917
3	PS	Control	7	130.26	78.78	16.85	16.42	5.85	13.97	2.84	9.5	60.48	12.93	12.61	4.49	10.73	9.32427
3	PS	Control	7	131.04	77.03	18.92	18.13	6.09	12.95	2.98	7.9	58.78	14.44	13.83	4.65	9.88	10.1189
3	PS	Control	7	123.72	76.17	17.33	14.01	5.42	13.11	2.69	8.1	61.56	14.01	11.32	4.38	10.59	9.43707
3	PS	Control	7	118.88	71.54	21.06	12.49	5.1	11.6	3.37	5.32	60.18	17.72	10.51	4.29	9.75	10.2483
3	PS	Control	7	122.9	76.22	19.38	14.37	4.25	10.52	3.64	5.04	62.02	15.77	11.69	3.45	8.56	11.6825
4	PS	STB	7	137.57	78.58	22.99	25.38	2.98	7.71	4.44	3.19	57.12	16.72	18.45	2.16	5.6	17.8431
4	PS	STB	7	149.82	90.54	23.26	22.64	4.74	8.93	5.11	3.52	60.44	15.53	15.11	3.16	5.96	16.7772
4	PS	STB	7	146.67	84.33	24.12	20.53	4.65	12.06	4.36	8.68	57.5	16.44	14	3.17	8.22	12.1617
4	PS	STB	7	154.34	90.31	23.65	23.37	4.47	11.02	4.83	7.71	58.52	15.33	15.14	2.89	7.14	14.0054
4	PS	STB	7	148.63	85.94	29.98	20.13	5.62	8.46	2.77	4.18	57.82	20.17	13.55	3.78	5.69	17.5686
4	PS	STB	7	141.77	82.18	24.89	21.86	5.85	9.06	2.34	4.65	57.97	17.55	15.42	4.13	6.39	15.6479
1	GS	Control	14	148.59	85.94	17.6	25.8	8.57	12.96	3.61	7.08	57.83	11.84	17.36	5.77	8.72	11.4653
1	GS	Control	14	145.82	82.18	17.76	26.66	9.12	13.18	3.47	6.62	56.36	12.18	18.28	6.26	9.04	11.0637
1	GS	Control	14	155.76	93.18	28.43	21.73	7.45	7.97	1.8	3.17	59.82	18.25	13.95	4.78	5.12	19.5433
1	GS	Control	14	151.56	89.92	28.9	20.53	6.98	8.05	1.87	3.36	59.33	19.07	13.55	4.6	5.31	18.8273
1	GS	Control	14	161.03	98.25	21.52	23.37	6.41	11.11	3.67	7.82	61.01	13.37	14.51	3.98	6.9	14.4941
1	GS	Control	14	151.26	94.74	19.99	20.13	6.16	10.84	3.44	6.79	62.63	13.22	13.31	4.07	7.17	13.9539
2	GS	STB	14	142.01	83.37	17.6	28.91	4.19	8.54	2.85	5.09	58.71	12.39	20.36	2.95	6.02	16.6288
2	GS	STB	14	131.83	79.84	17.76	20.87	5.47	10.14	2.84	5.06	60.56	13.47	15.83	4.15	7.69	13.001
2	GS	STB	14	168.99	104.11	28.43	23.36	4.08	7.75	1.69	7.32	61.61	16.82	13.82	2.42	4.59	21.8052
2	GS	STB	14	157.38	97.26	28.9	18.03	4.05	8.39	1.98	7.17	61.8	18.36	11.45	2.57	5.33	18.758
2	GS	STB	14		95.21	30.84	21.55		12.17	2.4	6.49
2	GS	STB	14	188.04	119.27	31.3	19.91	8.57	9.34	2.26	6.73	63.43	16.65	10.59	4.56	4.97	20.1328
6	PS	MOS	14	166.77	111.35	20.14	20.57	6.7	8.81	2.57	5.42	66.77	12.08	12.34	4.02	5.28	18.9296
6	PS	MOS	14	145.81	94.39	19.62	18.24	6.07	9.3	2.42	5.08	64.73	13.46	12.51	4.16	6.38	15.6785
6	PS	MOS	14	181.11	116.71	28.27	20.86	7.45	8.43	2.71	5.11	64.44	15.61	11.52	4.11	4.66	21.484
6	PS	MOS	14	163.99	100.62	27.57	21.23	7.23	8.88	2.32	5.01	61.36	16.81	12.95	4.41	5.42	18.4673
6	PS	MOS	14	144.37	82.95	30.13	16.33	6.83	10.36	1.64	6.49	57.45	20.87	11.31	4.73	7.18	13.9353
6	PS	MOS	14	172.64	115.23	27.3	16.07	6.26	8.13	1.72	6.05	66.75	15.81	9.31	3.63	4.71	21.2349
5	PS	FOS	14	162.31	98.3	27.29	21.73	6.78	9.23	2.34	5.87	60.57	16.81	13.39	4.18	5.69	17.585
5	PS	FOS	14	145.5	93.84	17.45	20.53	6.34	9.4	1.81	5.52	64.49	11.99	14.11	4.36	6.46	15.4787
5	PS	FOS	14	144.26	90.5	16.9	23.37	5.85	9.36	2.35	5.3	62.73	11.72	16.2	4.06	6.49	15.4124
5	PS	FOS	14	146.1	92.33	19	20.13	6.09	10.02	2.38	6.16	63.2	13	13.78	4.17	6.86	14.5808
5	PS	FOS	14	192.14	134.22	20.04	21.86	5.42	8.34	1.98	8.61	69.86	10.43	11.38	2.82	4.34	23.0384
5	PS	FOS	14	192.33	122.99	31.37	22.4	5.1	8.1	2.4	8.07	63.94	16.31	11.65	2.65	4.21	23.7444
3	PS	Control	14	130.37	84.45	15.96	15.56	6.83	11.04	3.44	4.13	64.78	12.24	11.94	5.24	8.47	11.8089
3	PS	Control	14	124.02	73.28	16.85	15.32	9.91	14.98	2.81	5.87	59.09	13.58	12.35	7.99	12.08	8.27904
3	PS	Control	14	139.11	78.78	21.06	22.32	8.41	12.18	3.01	5.52	56.63	15.14	16.05	6.05	8.76	11.4212
3	PS	Control	14	130.81	77.03	19.38	17.63	8.57	12.82	2.91	5.3	58.88	14.82	13.48	6.55	9.8	10.2036
3	PS	Control	14	139.76	76.17	22.99	20.87	9.12	14.11	4.44	6.16	54.5	16.45	14.93	6.53	10.1	9.90503
3	PS	Control	14	146.05	78.25	23.26	23.36	7.45	14.5	5.11	8.61	53.58	15.93	15.99	5.1	9.93	10.0724
4	PS	STB	14	162.33	102.81	28.23	20.57	4.74	6.6	2.34	3.64	63.33	17.39	12.67	2.92	4.07	24.5955
4	PS	STB	14	161.54	103.69	29.8	18.24	4.65	6.07	1.81	3.36	64.19	18.45	11.29	2.88	3.76	26.6129
4	PS	STB	14	210.7	159.62	18.92	20.86	4.47	5.36	2.35	4.48	75.76	8.98	9.9	2.12	2.55	39.3097
4	PS	STB	14	190.13	138.44	17.33	21.23	5.62	6.91	2.38	5.14	72.81	9.11	11.17	2.96	3.63	27.5152
4	PS	STB	14	191.06	123.44	28.72	24.14	6.41	7.73	2.84	5.51	64.61	15.03	12.64	3.35	4.04	24.7167
4	PS	STB	14	176.02	108.09	27.38	26.41	6.16	8.03	2.98	5	61.41	15.55	15.01	3.5	4.56	21.9203
1	GS	Control	21	125.93	74.19	23.78	14.12	4.97	10.99	3.09	5.78	58.92	18.89	11.21	3.95	8.72	11.4586
1	GS	Control	21	134.44	71.39	22.06	27.13	6.23	10.31	2.72	4.9	53.1	16.41	20.18	4.64	7.67	13.0398
1	GS	Control	21	144.27	67.04	40.36	19.8	7.17	11.83	3.57	6.33	46.47	27.98	13.72	4.97	8.2	12.1953
1	GS	Control	21	204.25	107.72	52.24	23.44	9.37	10.21	3.8	7.67	52.74	25.58	11.48	4.59	5	20.0049
1	GS	Control	21	204.1	98.76	52.5	32.63	10.97	9.9	3.13	6.11	48.39	25.72	15.99	5.37	4.85	20.6162
1	GS	Control	21	194.69	91.58	51.84	30.95	11.19	10.43	3.07	6.05	47.04	26.63	15.9	5.75	5.36	18.6663
2	GS	STB	21	160.71	85.06	27.32	28.61	10.5	12.27	3.55	5.67	52.93	17	17.8		7.64	13.0978
2	GS	STB	21	191.06	122.02	27.47	25.08	8.3	8.64	2.96	5.24	63.86	14.38	13.12	4.34	4.52	22.1134
2	GS	STB	21	163.07	100.53	27.33	24.63	3.06	6.49	2.75	4.78	61.65	16.76	15.1	1.88	3.98	25.1263
2	GS	STB	21	135.1	71.74	28.68	23.34	3.12	8.4	3.17	5.05	53.1	21.23	17.28	2.31	6.22	16.0833
2	GS	STB	21	176.06	123.98	22.85	20.72	1.71	4.84	1.74	5.07	70.42	12.98	11.77	0.97	2.75	36.376
2	GS	STB	21	169.04	111.57	24.74	22.6	1.8	5.99	1.74	6.59	66	14.64	13.37	1.06	3.55	28.2204
6	PS	MOS	21	176.27	107.91	25.26	28.96	5.89	8.02	2.47	5.78	61.22	14.33	16.43	3.34	4.55	21.9788
6	PS	MOS	21	171.87	110.84	25.14	21.79	4.39	8.21	2.37	7.34	64.49	14.63	12.68	2.56	4.78	20.9342
6	PS	MOS	21	159.61	110.73	21.57	14.81	4.34	7.83	3.1	5.05	69.37	13.52	9.28	2.72	4.9	20.3844
6	PS	MOS	21	151.59	91.82	21.72	23.25	5.41	9.76	3.15	6.23	60.57	14.33	15.34	3.57	6.44	15.5318
6	PS	MOS	21	170.71	99.6	36.17	19.1	4.78	9.28	4.33	6.73	58.35	21.19	11.19	2.8	5.44	18.3955
6	PS	MOS	21	195.28	121.22	37.82	21.08	4.2	7.76	4.11	6.85	62.07	19.37	10.8	2.15	3.97	25.1649
5	PS	FOS	21	178.6	110.39	28.11	21.86	5.06	10.21	4.5	8.68	61.81	15.74	12.24	2.83	5.72	17.4927
5	PS	FOS	21	150.4	88.03	28.95	16.11	4.97	11.51	3.97	8.38	58.53	19.25	10.71	3.3	7.65	13.0669
5	PS	FOS	21	157.75	104.02	25.26	16.34	2.93	7.69	4.14	5.05	65.94	16.01	10.36	1.86	4.87	20.5137
5	PS	FOS	21	167.25	107.72	25.14	21.31	3.4	7.82	3.44	6.23	64.41	15.03	12.74	2.03	4.68	21.3875
5	PS	FOS	21	159.14	98.76	21.57	23.08	5.33	9.88	3.67	6.73	62.06	13.56	14.5	3.35	6.21	16.1073
5	PS	FOS	21	153.71	91.58	21.72	25.02	4.31	10.01	4.22	6.85	59.58	14.13	16.28	2.81	6.51	15.3556
3	PS	Control	21	163.9	97.75	18.22	24.24	8.35	14.45	6.65	8.68	59.64	11.12	14.79	5.1	8.82	11.3426
3	PS	Control	21	154.54	92.92	16.39	21.95	8.29	15.07	6.62	8.38	60.12	10.6	14.2	5.37	9.75	10.2548
3	PS	Control	21	145.49	84.7	15.82	22.04	8.54	15.76	3.56	10.83	58.22	10.87	15.15	5.87	10.83	9.2316
3	PS	Control	21	156.35	77.21	33.71	22.6	8.62	14.6	3.92	10.3	49.38	21.56	14.46	5.51	9.34	10.7089
3	PS	Control	21	173.16	106.85	30.6	21	4.86	8.5	3.18	6.69	61.7	17.67	12.12	2.8	4.91	20.3718
3	PS	Control	21	161.59	97.06	29.29	19.43	4.61	9.78	3.81	7.38	60.07	18.13	12.03	2.85	6.05	16.5225
4	PS	STB	21	165.2	107.91	21.72	23.12	4.77	7.54	2.66	5.02	65.32	13.15	14	2.89	4.56	21.9098
4	PS	STB	21	192.67	110.84	36.17	25.14	7.02	10.65	3.74	9.76	57.53	18.77	13.05	3.64	5.53	18.0911
4	PS	STB	21	196.99	110.73	37.82	28.69	6.62	10.03	3.82	9.32	56.21	19.2	14.56	3.36	5.09	19.6401
4	PS	STB	21	176.09	91.82	39.24	30.62	3.48	8.18	4.23	6.68	52.15	22.28	17.39	1.98	4.64	21.5269
4	PS	STB	21	175.66	99.6	38.59	23.39	3.48	8.02	4.4	6.2	56.7	21.97	13.31	1.98	4.56	21.9027
4	PS	STB	21	189.7	121.22	34	20.49	4.31	7.37	4.75	4.93	63.9	17.93	10.8	2.27	3.89	25.7395
1	GS	Control	35	125.91	76.52	29.51	3.37	7.17	13.11	3.37	5.97	60.77	23.44	2.68	5.69	10.41	9.60412
1	GS	Control	35	125.58	75.4	30.21	3.51	6.79	13.11	3.51	6.16	60.04	24.06	2.79	5.41	10.44	9.57895
1	GS	Control	35	120.89	71.66	32.41	3.03	6.06	11.41	3.03	4.7	59.28	26.81	2.51	5.01	9.44	10.5951
1	GS	Control	35	136.11	81.33	36.63	3.23	6.49	10.96	3.23	5.19	59.75	26.91	2.38	4.77	8.05	12.4188
1	GS	Control	35	131.81	93.57	20.08	4.19	4.19	10.6	4.19	5.58	70.99	15.23	3.18	3.18	8.04	12.4349
1	GS	Control	35	131.59	91.2	22.12	3.85	4.59	10.96	3.85	5.99	69.3	16.81	2.92	3.49	8.33	12.0064
2	GS	STB	35	149.03	105.98	28.92	3.94	3.37	6.85	3.94	2.9	71.11	19.4	2.64	2.26	4.59	21.7562
2	GS	STB	35	131.52	89.59	29.16	3.04	3.83	7.4	3.04	2.86	68.12	22.17	2.31	2.92	5.63	17.773
2	GS	STB	35	145.92	98.58	31.16	3.32	4.11	8.8	3.32	5.41	67.56	21.36	2.28	2.82	6.03	16.5818
2	GS	STB	35	161.37	112.88	30.33	4.19	4.08	8.65	4.19	5.69	69.95	18.8	2.6	2.53	5.36	18.6555
2	GS	STB	35	154.44	111.01	24.36	4.06	3.76	9.71	4.06	7.18	71.88	15.77	2.63	2.44	6.29	15.9053
2	GS	STB	35	149.59	111.45	21.45	3.07	3.76	9.1	2.78	7.07	74.51	14.34	2.05	2.52	6.08	16.4385
6	PS	MOS	35	131.63	80.8	34.49	4.13	4.12	9.28	2.9	5.2	61.38	26.2	3.14	3.13	7.05	14.1843
6	PS	MOS	35	164.43	123.1	22.07	4.16	6.97	9.18	3.07	5.06	74.86	13.42	2.53	4.24	5.58	17.9118
6	PS	MOS	35	161.97	123.87	21.33	2.84	4.72	8.6	4.13	5.08	76.48	13.17	1.76	2.91	5.31	18.8337
6	PS	MOS	35	146.6	106.41	21.04	4.81	5.54	9.79	4.16	4.64	72.58	14.35	3.28	3.78	6.68	14.9745
6	PS	MOS	35	141.79	103.23	21.09	4.35	6.52	9.25	2.84	3.75	72.81	14.87	3.07	4.6	6.53	15.3286
6	PS	MOS	35	132.87	73.42	39.79	4.52	6.88	11.4	4.81	3.46	55.25	29.95	3.4	5.18	8.58	11.6553
5	PS	FOS	35	125.68	88.24	20.67	4.47	3.03	9.79	4.52	4.76	70.21	16.45	3.55	2.41	7.79	12.8376
5	PS	FOS	35	135.59	97.94	21.39	3.38	3.16	9.5	4.4	5.32	72.23	15.78	2.49	2.33	7	14.2726
5	PS	FOS	35	155.27	102.33	29.63	3.43	8.61	12.8	4.74	6.52	65.91	19.08	2.21	5.54	8.24	12.1305
5	PS	FOS	35	141.65	97.9	25.96	3.95	5.12	9.77	2.35	6.37	69.12	18.33	2.79	3.61	6.9	14.4985
5	PS	FOS	35	132.93	93.25	24.34	2.85	5.66	9.39	2.27	4.56	70.15	18.31	2.14	4.25	7.07	14.1565
5	PS	FOS	35	155.41	109.48	24.91	2.48	6.32	11.93	4.47	7.76	70.44	16.03	1.59	4.07	7.68	13.0268
3	PS	Control	35	141.25	85.85	32.7	3.56	8.62	13.55	3.38	7.14	60.78	23.15	2.52	6.1	9.59	10.4244
3	PS	Control	35	140.97	100.99	17.27	3.32	8.4	13.75	3.43	7.55	71.64	12.25	2.36	5.96	9.76	10.2524
3	PS	Control	35	110.84	74.37	17.03	4	4.19	13.94	3.95	7.31	67.09	15.36	3.61	3.78	12.57	7.95122
3	PS	Control	35	122.08	72.11	30.7	4.11	4.17	12.42	2.85	8.14	59.07	25.15	3.37	3.42	10.17	9.82931
3	PS	Control	35		130.09	22.07	3.29	6.43		2.48	4.88
3	PS	Control	35	117.44	78.36	21.33	2.91	6.55	12.64	3.56	4.74	66.72	18.16	2.48	5.58	10.76	9.29114
4	PS	STB	35	149.23	93.25	39.79	3.32	4.15	8.63	3	5.73	62.48	26.66	2.23	2.78	5.78	17.292
4	PS	STB	35	165.99	109.48	39.54	3.23	4.49	8.28	2.63	6.62	65.96	23.82	1.95	2.7	4.99	20.0471
4	PS	STB	35	170.56	129.01	20.67	4.23	5.65	9.76	3.51	7.48	75.64	12.12	2.48	3.31	5.72	17.4754
4	PS	STB	35	149.3	111.59	21.39	4.31	5.29	8.04	2.54	4.17	74.74	14.33	2.89	3.54	5.39	18.5697
4	PS	STB	35	149.59	104.72	29.63	4.16	4.45	7.41	2.64	4	70	19.81	2.78	2.97	4.95	20.1876
4	PS	STB	35	153.13	109.48	25.96	4.07	4.69	8.89	3.06	5.87	71.5	16.95	2.66	3.06	5.81	17.225

## Sheet: Antibiotic use
Pig ID	Pen	Tto	Cleaness	Diets	Intial (kg)	Antibiotics 1	Antibiotics 2	Total Antibiotic
81	1	1	Sanitary	Control	8.89	0	0	0
108	1	1	Sanitary	Control	8.18	0	0	0
135	1	1	Sanitary	Control	7.88	3	2	5
118	1	1	Sanitary	Control	7.59	3	1	4
57	2	1	Sanitary	Control	7.35	0	0	0
9	2	1	Sanitary	Control	7.13	0	0	0
116	2	1	Sanitary	Control	7.02	0	0	0
129	2	1	Sanitary	Control	6.92	0	0	0
141	3	1	Sanitary	Control	6.61	0	0	0
61	3	1	Sanitary	Control	6.53	0	0	0
48	3	1	Sanitary	Control	6.33	3	1	4
95	3	1	Sanitary	Control	6.19	0	0	0
124	4	1	Sanitary	Control	6.01	0	0	0
41	4	1	Sanitary	Control	8.85	0	0	0
72	4	1	Sanitary	Control	8.6	0	0	0
27	4	1	Sanitary	Control	8.5	0	0	0
49	5	1	Sanitary	Control	8.33	0	0	0
107	5	1	Sanitary	Control	8.07	0	0	0
56	5	1	Sanitary	Control	7.96	0	0	0
28	5	1	Sanitary	Control	7.85	3	1	4
99	6	1	Sanitary	Control	7.62	0	0	0
80	6	1	Sanitary	Control	7.43	0	0	0
14	6	1	Sanitary	Control	7.09	0	0	0
3	6	1	Sanitary	Control	6.27	3	2	5
29	7	2	Sanitary	Signis	8.91	0	0	0
38	7	2	Sanitary	Signis	8.08	0	0	0
47	7	2	Sanitary	Signis	7.89	0	0	0
58	7	2	Sanitary	Signis	7.58	0	0	0
7	8	2	Sanitary	Signis	7.41	0	0	0
83	8	2	Sanitary	Signis	7.13	0	0	0
84	8	2	Sanitary	Signis	7.02	0	0	0
101	8	2	Sanitary	Signis	6.88	0	0	0
131	9	2	Sanitary	Signis	6.62	0	0	0
96	9	2	Sanitary	Signis	6.53	0	0	0
115	9	2	Sanitary	Signis	6.35	0	0	0
142	9	2	Sanitary	Signis	6.16	0	0	0
70	10	2	Sanitary	Signis	6.01	0	0	0
138	10	2	Sanitary	Signis	8.8	0	0	0
82	10	2	Sanitary	Signis	8.64	0	0	0
143	10	2	Sanitary	Signis	8.48	0	0	0
26	11	2	Sanitary	Signis	8.34	3	2	5
114	11	2	Sanitary	Signis	8.07	0	0	0
119	11	2	Sanitary	Signis	7.99	0	0	0
23	11	2	Sanitary	Signis	7.84	3	1	4
18	12	2	Sanitary	Signis	7.63	3	2	5
76	12	2	Sanitary	Signis	7.41	0		0
66	12	2	Sanitary	Signis	7.1	3	1	4
6	12	2	Sanitary	Signis	6.06	0	0	0
16	13	6	Unsanitary	MOS	8.63	0	0	0
128	13	6	Unsanitary	MOS	8.27	0	0	0
137	13	6	Unsanitary	MOS	7.87	0	0	0
43	13	6	Unsanitary	MOS	7.74	0	0	0
110	14	6	Unsanitary	MOS	7.33	0	0	0
51	14	6	Unsanitary	MOS	7.26	0	0	0
133	14	6	Unsanitary	MOS	6.97	0	0	0
109	14	6	Unsanitary	MOS	6.95	0	0	0
24	15	6	Unsanitary	MOS	6.58	0	0	0
12	15	6	Unsanitary	MOS	6.53	4	2	6
139	15	6	Unsanitary	MOS	6.3	0	0	0
120	15	6	Unsanitary	MOS	6.23	0	0	0
87	16	6	Unsanitary	MOS	6	0	0	0
123	16	6	Unsanitary	MOS	8.93	4	2	6
78	16	6	Unsanitary	MOS	8.59	0	0	0
68	16	6	Unsanitary	MOS	8.51	0	0	0
121	17	6	Unsanitary	MOS	8.24	0	0	0
97	17	6	Unsanitary	MOS	8.13	0	0	0
136	17	6	Unsanitary	MOS	7.92	0	0	0
1	17	6	Unsanitary	MOS	7.89	0	0	0
2	18	6	Unsanitary	MOS	7.57	3	1	4
65	18	6	Unsanitary	MOS	7.45	0	0	0
36	18	6	Unsanitary	MOS	7.06	3	2	5
5	18	6	Unsanitary	MOS	6.32	3	1	4
102	19	5	Unsanitary	FOS	8.41	0	0	0
13	19	5	Unsanitary	FOS	8.3	4	2	6
62	19	5	Unsanitary	FOS	7.81	4	2	6
126	19	5	Unsanitary	FOS	7.81	0	0	0
75	20	5	Unsanitary	FOS	7.29	0	0	0
31	20	5	Unsanitary	FOS	7.28	0	0	0
122	20	5	Unsanitary	FOS	6.96	0	0	0
106	20	5	Unsanitary	FOS	6.95	0	0	0
103	21	5	Unsanitary	FOS	6.56	0	0	0
74	21	5	Unsanitary	FOS	6.54	0	0	0
127	21	5	Unsanitary	FOS	6.27	0	0	0
32	21	5	Unsanitary	FOS	6.26	0	0	0
104	22	5	Unsanitary	FOS	8.95	0	0	0
92	22	5	Unsanitary	FOS	8.93	0	0	0
144	22	5	Unsanitary	FOS	8.59	0	0	0
132	22	5	Unsanitary	FOS	8.53	0	0	0
113	23	5	Unsanitary	FOS	8.23	0	0	0
94	23	5	Unsanitary	FOS	8.21	3	2	5
15	23	5	Unsanitary	FOS	7.91	0	0	0
53	23	5	Unsanitary	FOS	7.91	0	0	0
17	24	5	Unsanitary	FOS	7.57	3	2	5
8	24	5	Unsanitary	FOS	7.5	0	0	0
37	24	5	Unsanitary	FOS	6.99	3	1	4
73	24	5	Unsanitary	FOS	6.37	0	0	0
71	25	3	Unsanitary	Control	9.1	0	0	0
55	25	3	Unsanitary	Control	8.01	0	0	0
89	25	3	Unsanitary	Control	7.94	0	0	0
134	25	3	Unsanitary	Control	7.58	0	0	0
86	26	3	Unsanitary	Control	7.49	0	0	0
112	26	3	Unsanitary	Control	7.11	0	0	0
69	26	3	Unsanitary	Control	7.05	0	0	0
30	26	3	Unsanitary	Control	6.76	0	0	0
11	27	3	Unsanitary	Control	6.64	0	0	0
39	27	3	Unsanitary	Control	6.48	0	0	0
98	27	3	Unsanitary	Control	6.39	0	0	0
42	27	3	Unsanitary	Control	6.12	0	0	0
125	28	3	Unsanitary	Control	6.05	0	0	0
88	28	3	Unsanitary	Control	8.78	4	2	6
91	28	3	Unsanitary	Control	8.7	3	2	5
90	28	3	Unsanitary	Control	8.44	3	1	4
64	29	3	Unsanitary	Control	8.35	4	2	6
35	29	3	Unsanitary	Control	8.05	0	0	0
40	29	3	Unsanitary	Control	7.99	3	2	5
25	29	3	Unsanitary	Control	7.77	0	0	0
4	30	3	Unsanitary	Control	7.64	4	2	6
60	30	3	Unsanitary	Control	7.27	4	2	6
50	30	3	Unsanitary	Control	7.1	3	1	4
77	30	3	Unsanitary	Control	5.17	5	2	7
117	31	4	Unsanitary	Signis	8.81	0	0	0
105	31	4	Unsanitary	Signis	7.97	0	0	0
79	31	4	Unsanitary	Signis	7.96	0	0	0
130	31	4	Unsanitary	Signis	7.57	0	0	0
33	32	4	Unsanitary	Signis	7.5	3	2	5
46	32	4	Unsanitary	Signis	7.1	0	0	0
111	32	4	Unsanitary	Signis	7.06	0	0	0
140	32	4	Unsanitary	Signis	6.7	0	0	0
85	33	4	Unsanitary	Signis	6.67	3	1	4
54	33	4	Unsanitary	Signis	6.47	0	0	0
19	33	4	Unsanitary	Signis	6.46	3	1	4
22	33	4	Unsanitary	Signis	6.1	0	0	0
44	34	4	Unsanitary	Signis	6.09	3	2	5
10	34	4	Unsanitary	Signis	8.72	0	0	0
93	34	4	Unsanitary	Signis	8.71	0	0	0
67	34	4	Unsanitary	Signis	8.36	0	0	0
59	35	4	Unsanitary	Signis	8.35	0	0	0
52	35	4	Unsanitary	Signis	8.05	0	0	0
20	35	4	Unsanitary	Signis	8.01	0	0	0
63	35	4	Unsanitary	Signis	7.69	3	2	5
21	36	4	Unsanitary	Signis	7.66	0	0	0
45	36	4	Unsanitary	Signis	7.23	0	0	0
34	36	4	Unsanitary	Signis	7.21	0	0	0
145	36	4	Unsanitary	Signis	7.25	3	1	4
