# Supplementary material for: Stimbiotic supplementation improved performance and reduced inflammatory response via stimulating fiber fermenting microbiome in weaner pigs housed in a poor sanitary environment and fed an antibiotic-free low zinc oxide diet
Source: PLoS One. 2020 Nov 10;15(11):e0240264. doi: 10.1371/journal.pone.0240264 (PMC7654836; doi:10.1371/journal.pone.0240264)
Supplement: S1 Data — (XLSX) [file pone.0240264.s003.xlsx]

## Sheet: Hoja1
TAXA						SAMPLE	S1	S2	S3	S4	S5	S6	S7	S8	S9	S10	S11	S12	S13	S14	S15	S16	S17	S18	S19	S20	S21	S22	S23	S24	S25	S26	S27	S28	S29	S30	S31	S32	S33	S34	S35	S36	S37	S38	S39	S40	S41	S42	S43
						Day	0	0	0	0	0	0	0	0	0	0	0	0	0	0	0	0	0	0	0	0	0	0	0	0	0	0	0	0	0	0	0	0	0	0	0	0	7	7	7	7	7	7	7
						Tto	1	1	1	1	1	1	2	2	2	2	2	2	3	3	3	3	3	3	4	4	4	4	4	4	5	5	5	5	5	5	6	6	6	6	6	6	1	1	1	1	1	1	2
						Sanitary condition	Sanitary	Sanitary	Sanitary	Sanitary	Sanitary	Sanitary	Sanitary	Sanitary	Sanitary	Sanitary	Sanitary	Sanitary	Unsanitary	Unsanitary	Unsanitary	Unsanitary	Unsanitary	Unsanitary	Unsanitary	Unsanitary	Unsanitary	Unsanitary	Unsanitary	Unsanitary	Unsanitary	Unsanitary	Unsanitary	Unsanitary	Unsanitary	Unsanitary	Unsanitary	Unsanitary	Unsanitary	Unsanitary	Unsanitary	Unsanitary	Sanitary	Sanitary	Sanitary	Sanitary	Sanitary	Sanitary	Sanitary
PHYLUM	CLASS	ORDER	FAMILY	GENUS	SPECIE	Dietary treatment	Control	Control	Control	Control	Control	Control	Signis	Signis	Signis	Signis	Signis	Signis	Control	Control	Control	Control	Control	Control	Signis	Signis	Signis	Signis	Signis	Signis	MOS	MOS	MOS	MOS	MOS	MOS	FOS	FOS	FOS	FOS	FOS	FOS	Control	Control	Control	Control	Control	Control	Signis
__	__	__	__	__	__	____________	1.74326	2.64377	0.554611	1.34326	2.84377	0.754611	8.78535	7.40663	7.67416	8.48535	7.50663	7.87416	0.644213	0.668793	0.856041	0.244213	0.868793	1.05604	0.575604	0.635146	0.656889	0.275604	0.735146	0.856889	0.722678	0.519844	1.5234	0.522678	1.21984	1.0234	0.0664916	0.430278	0.19738	0.0464916	0.470278	0.17738	0.55	0.25	1.24	0.35	0.55	1.14	0.287083
Euryarchaeota	Methanobacteria	Methanobacteriales	Methanobacteriaceae	Methanobrevibacter	Methanobrevibacter millerae	Archaea__Euryarchaeota__Methanobacteria__Methanobacteriales__Methanobacteriaceae__Methanobrevibacter__Methanobrevibacter millerae	0	0	0	0	0	0	0	0	0	0	0	0	0	0	0	0	0	0	0	0	0	0	0	0	0	0	0	0	0	0	0	0	0	0	0	0	0	0	0.00573658	0	0.00349601	0	0
Euryarchaeota	Methanobacteria	Methanobacteriales	Methanobacteriaceae	Methanobrevibacter	Methanobrevibacter smithii	Archaea__Euryarchaeota__Methanobacteria__Methanobacteriales__Methanobacteriaceae__Methanobrevibacter__Methanobrevibacter smithii	0	0.00882729	0.0156544	0.0173675	0.0926866	0.020127	0.00229774	0	0.00766088	0.799614	0.311329	0.196629	0.0265585	0.0300879	0.220651	0.0217297	0	0.00428449	0	0.0139531	0.0249278	0.38827	0.362781	0.781071	0	0	0.0090009	0.00737427	0.0224517	0.0157516	0.0337917	0.0269041	0.0178625	0.00519872	0.0538083	0.0119083	0	0	0	0	0	0	0
Euryarchaeota	Methanobacteria	Methanobacteriales	Methanobacteriaceae	Methanosphaera	Methanosphaera cuniculi	Archaea__Euryarchaeota__Methanobacteria__Methanobacteriales__Methanobacteriaceae__Methanosphaera__Methanosphaera cuniculi	0.00651282	0.0662047	0.212452	0.384256	0.0353092	0.0916898	0.0551458	0.0487113	0.0510725	0.00459548	0.00635364	0	0.0217297	0.0180527	0.0428449	0.00241441	0.0120351	0.00856898	0.00964646	0.0597991	0.0477783	0.00241161	0.00597991	0	0.0122904	0	0.0382538	0	0	0.00450045	0.0181955	0.0269041	0.0744269	0.275532	0.1964	0.654957	0.00353008	0.010488	0.00573658	0	0	0	0.0204767
Euryarchaeota	Methanobacteria	Methanobacteriales	Methanobacteriaceae	Methanosphaera	Methanosphaera stadtmanae	Archaea__Euryarchaeota__Methanobacteria__Methanobacteriales__Methanobacteriaceae__Methanosphaera__Methanosphaera stadtmanae	0	0	0	0	0	0	0	0	0	0	0	0	0	0	0	0	0	0	0	0	0	0	0	0	0	0	0	0	0	0	0	0	0	0	0	0	0	0	0	0	0	0	0
Euryarchaeota	Thermoplasmata	__	__	__	Methanomassiliicoccus luminyensis	Archaea__Euryarchaeota__Thermoplasmata________Methanomassiliicoccus luminyensis	0	0	0	0	0	0	0	0	0	0	0	0	0	0	0	0	0	0	0	0	0	0	0	0	0	0	0	0	0	0	0	0	0	0	0	0	0	0	0.00286829	0	0	0	0
__	__	__	__	Vampirovibrio	Vampirovibrio chlorellavorus	Bacteria__________Vampirovibrio__Vampirovibrio chlorellavorus	0	0	0	0	0	0	0	0	0	0	0	0	0	0	0	0	0	0	0	0	0	0	0	0	0	0	0	0	0	0	0	0	0	0	0	0	0.148263	1.03832	0.0440569	0	0	0	0.0368581
__	__	__	Nitrospinaceae	Nitrospina	Nitrospina gracilis	Bacteria________Nitrospinaceae__Nitrospina__Nitrospina gracilis	0	0.0154478	0.026836	0	0	0.118526	0	0.152487	0.0357508	0	0	0	0.00724323	0.00601757	0.0471294	0.00241441	0	0.00856898	0.00964646	0.0019933	0.0228505	0	0	0	0.0368713	0.0345411	0.0157516	0.0196647	0.00518117	0.049505	0.0337917	0.00538083	0.0535874	0.00259936	0.00269041	0.00297708	0	0	0	0	0	0	0
Actinobacteria	__	__	__	__	Raoultibacter massiliensis	Bacteria__Actinobacteria__________Raoultibacter massiliensis	0.0108547	0	0	0.00217094	0	0	0	0	0	0.00229774	0.00423576	0.242594	0	0	0.00428449	0.00241441	0.0180527	0.0621251	0.00723484	0	0	0.122992	0	0.247201	0.00245809	0	0.00225023	0.914409	0	1.00585	0.00259936	0	0	0	0.00538083	0	0	0	0	0	0	0	0
Actinobacteria	__	__	__	Adlercreutzia	Adlercreutzia equolifaciens	Bacteria__Actinobacteria________Adlercreutzia__Adlercreutzia equolifaciens	0.00434188	0.00441365	0.013418	0	0	0	0.00229774	0.00423576	0	0	0	0	0.0217297	0	0.00428449	0.528756	0.376098	1.53599	0.0144697	0.00398661	0.0186959	0	0	0	0.00491618	0.00690822	0.00450045	0.0122904	0.00690822	0.0135014	0.00259936	0.0161425	0.00297708	0.00779808	0	0.00297708	0	0	0	0	0	0	0
Actinobacteria	__	__	__	Eggerthella	Eggerthella lenta	Bacteria__Actinobacteria________Eggerthella__Eggerthella lenta	0	0	0	0	0	0	0	0	0	0	0	0	0	0	0	0	0	0	0	0	0	0	0	0	0	0	0	0	0	0	0	0	0	0	0	0	0	0	0	0	0.00699203	0.0114732	0.00409534
Actinobacteria	__	__	__	Enterorhabdus	Enterorhabdus mucosicola	Bacteria__Actinobacteria________Enterorhabdus__Enterorhabdus mucosicola	0	0	0	0	0	0	0	0	0	0	0	0	0	0	0	0	0	0	0	0	0	0	0	0	0	0	0	0	0	0	0	0	0	0	0	0	0	0	0	0	0	0	0
Actinobacteria	__	__	__	Enterorhabdus	Enterorhabdus muris	Bacteria__Actinobacteria________Enterorhabdus__Enterorhabdus muris	0.0238803	0.0198614	0.0156544	0.169333	0.0706184	0.214688	0.0160842	0.0254146	0	0	0	0	0.00241441	0.0120351	0.00856898	0.00241441	0	0.00428449	0.0265278	0.157471	0.0997113	0	0	0	0.00737427	0.0224517	0.0157516	0	0	0	0.00779808	0.0107617	0.0357249	0	0	0	0	0.0174801	0.00286829	0	0	0	0.00409534
Actinobacteria	__	__	__	Gordonibacter	Gordonibacter pamelaeae	Bacteria__Actinobacteria________Gordonibacter__Gordonibacter pamelaeae	0	0.00882729	0	0.00217094	0.00220682	0.00223634	0.00459548	0	0.00510725	0	0	0	0.00241441	0	0.00856898	0.00724323	0	0	0	0.00398661	0.00207732	0	0	0	0	0	0.00450045	0.0516199	0.00690822	0.0472547	0.00779808	0	0	0	0	0	0	0	0	0	0	0	0
Actinobacteria	__	__	__	Gordonibacter	Gordonibacter urolithinfaciens	Bacteria__Actinobacteria________Gordonibacter__Gordonibacter urolithinfaciens	0	0	0	0	0	0	0	0	0	0	0	0	0	0	0	0	0	0	0	0	0	0	0	0	0	0	0	0	0	0	0	0	0	0	0	0	0.00353008	0	0	0.134143	0.699203	1.43128	0.00819068
Actinobacteria	__	__	__	Slackia	Slackia equolifaciens	Bacteria__Actinobacteria________Slackia__Slackia equolifaciens	0.0173675	0.0264819	0.0111817	0	0	0.00223634	0.0160842	0.0402397	0.0485189	0	0.00211788	0.00255363	0.00241441	0.0180527	0.0621251	0.32836	0	1.00686	0.0192929	0.103652	0.0519329	0.00964646	0.00797321	0.0228505	0.0196647	0.00518117	0.049505	0	0	0	0.00519872	0.0538083	0.0119083	0	0	0	0	0	0	0	0	0	0
Actinobacteria	__	__	__	Slackia	Slackia heliotrinireducens	Bacteria__Actinobacteria________Slackia__Slackia heliotrinireducens	0.219265	0.467847	0.122998	0	0.00882729	0.0156544	0.799614	0.311329	0.196629	0.0643368	0.133427	0.0306435	0.528756	0.376098	1.53599	0	0	0	0.38827	0.362781	0.781071	0.0289394	0.0259129	0.108021	0.914409	1.06041	1.00585	0	0	0	0.275532	0.1964	0.654957	0.00779808	0.0107617	0	0	0	0	0	0	0	0
Actinobacteria	__	__	__	Slackia	Slackia isoflavoniconvertens	Bacteria__Actinobacteria________Slackia__Slackia isoflavoniconvertens	0.00651282	0.0154478	0.00447267	0.00651282	0.0662047	0.212452	0.00459548	0.00635364	0	0.00229774	0.00423576	0.0127681	0.00241441	0	0.00428449	0	0	0.00214225	0.00241161	0.00597991	0	0.00482323	0	0.00623195	0.0122904	0.00690822	0.0135014	0	0	0	0.00259936	0.00269041	0.00297708	0.0597853	0.0269041	0.148854	0	0	0	0	0	0	0
Actinobacteria	__	__	Corynebacteriaceae	Corynebacterium	Corynebacterium casei	Bacteria__Actinobacteria______Corynebacteriaceae__Corynebacterium__Corynebacterium casei	0.00217094	0	0	0	0.0154478	0.026836	0	0	0	0	0	0	0.00724323	0	0	0	0	0	0	0	0	0	0	0	0	0	0	0	0.00345411	0	0	0.00538083	0	0.093577	0.00269041	0	0	0	0	0	0	0	0
Actinobacteria	__	__	Corynebacteriaceae	Corynebacterium	Corynebacterium glutamicum	Bacteria__Actinobacteria______Corynebacteriaceae__Corynebacterium__Corynebacterium glutamicum	0	0	0	0	0	0	0	0	0	0	0	0	0	0	0	0	0	0	0	0	0	0	0	0	0	0	0	0	0	0	0	0	0	0	0	0	0	0	0	0	0.342609	0.226595	0
Actinobacteria	__	__	Geodermatophilaceae	Modestobacter	Modestobacter muralis	Bacteria__Actinobacteria______Geodermatophilaceae__Modestobacter__Modestobacter muralis	0	0	0.0626174	0.0108547	0	0	0.00229774	0.00423576	0.242594	0	0	0.0127681	0.32836	0	1.00686	0.00965764	0.00902636	0.017138	0.122992	0	0.247201	0	0	0	0.0516199	0.00690822	0.0472547	0.0344133	0.0224517	0.069757	0.00779808	0	0.00297708	0	0	0	0	0	0	0	0	0	0
Actinobacteria	__	__	Kineosporiaceae	__	Angustibacter aerolatus	Bacteria__Actinobacteria______Kineosporiaceae____Angustibacter aerolatus	0	0	0.00670901	0.00434188	0.00441365	0.013418	0	0	0	0	0	0	0	0	0	0.0796755	0.141413	0.0428449	0	0	0	0	0.00398661	0.00207732	0	0	0	0.0147485	0.00172706	0.0427543	0	0	0	0	0	0	0	0	0	0	0	0	0
Actinobacteria	__	__	Microbacteriaceae	Microbacterium	Microbacterium nanhaiense	Bacteria__Actinobacteria______Microbacteriaceae__Microbacterium__Microbacterium nanhaiense	0	0	0.00447267	0.0238803	0.0198614	0.0156544	0	0	0	0.0459548	1.23261	0.298774	0	0	0.00214225	0	0	0.0107112	0	0	0	0.354507	1.02655	0	0	0	0	0	0	0	0	0	0	0	0	0	0	0	0	0	0	0	0
Actinobacteria	__	__	Nocardioidaceae	__	Tenggerimyces mesophilus	Bacteria__Actinobacteria______Nocardioidaceae____Tenggerimyces mesophilus	0	0	0.00670901	0	0.00882729	0	0	0	0	0	0	0.00255363	0	0	0	0	0	0	0	0	0	0.00723484	0.00597991	0.00830927	0	0	0	0.00491618	0	0	0	0	0	0.036391	0.26097	0.205418	0	0	0	0	0	0	0
Actinobacteria	__	__	Streptomycetaceae	Streptomyces	Streptomyces aomiensis	Bacteria__Actinobacteria______Streptomycetaceae__Streptomyces__Streptomyces aomiensis	0.00434188	0.0242751	0.00670901	0.0173675	0.0264819	0.0111817	0	0.00211788	0.00255363	0	0	0.00255363	0.00965764	0.00902636	0.017138	0.00241441	0	0	0.00964646	0.00797321	0.0228505	0.00964646	0.00398661	0.00623195	0	0.00345411	0	0	0	0	0.00779808	0.0107617	0	0	0.00538083	0.00595415	0	0	0	0	0	0	0
Actinobacteria	__	__	Streptomycetaceae	Streptomyces	Streptomyces catbensis	Bacteria__Actinobacteria______Streptomycetaceae__Streptomyces__Streptomyces catbensis	0.0173675	0.0926866	0.020127	0.219265	0.467847	0.122998	0.0643368	0.133427	0.0306435	0	0.00423576	0.00766088	0.0796755	0.141413	0.0428449	0	0	0	0.0289394	0.0259129	0.108021	0	0.0019933	0.00207732	0.0344133	0.0224517	0.069757	0.0663684	0.0167998	0.274527	0.0597853	0.0269041	0.148854	0.00519872	0	0	0	0	0	0	0	0	0
Actinobacteria	__	Acidimicrobiales	Acidimicrobiaceae	Acidimicrobium	Acidimicrobium ferrooxidans	Bacteria__Actinobacteria____Acidimicrobiales__Acidimicrobiaceae__Acidimicrobium__Acidimicrobium ferrooxidans	0.384256	0.0353092	0.0916898	0.00651282	0.0154478	0.00447267	0.00229774	0.00423576	0.0127681	0	0	0	0	0	0.0107112	0.0579458	0.0631845	0.0835476	0.00482323	0	0.00623195	0	0.00996651	0.0249278	0.0147485	0.00172706	0.0427543	0.00245809	0	0.0112511	0.093577	0.00269041	0	0	0	0	0	0	0	0	0	0	0
Actinobacteria	__	Actinomycetales	Actinomycetaceae	Mobiluncus	Mobiluncus curtisii	Bacteria__Actinobacteria____Actinomycetales__Actinomycetaceae__Mobiluncus__Mobiluncus curtisii	0	0	0	0	0	0	0	0	0	0	0	0	0	0	0	0	0	0	0	0	0	0	0	0	0	0	0	0	0	0	0	0	0	0	0	0	0.0105902	0.125857	0.177834	0.0141203	0.104601	0.978086	0.0450487
Actinobacteria	__	Bifidobacteriales	Bifidobacteriaceae	Bifidobacterium	Bifidobacterium bohemicum	Bacteria__Actinobacteria____Bifidobacteriales__Bifidobacteriaceae__Bifidobacterium__Bifidobacterium bohemicum	0	0	0.118526	0.00217094	0	0	0	0	0	0.0436571	0.0508292	0.0255363	0	0	0	0	0	0	0	0	0	0.0819949	0.103652	0.0498556	0	0	0	0	0.00172706	0.00675068	0	0	0	0	0.0134521	0.00297708	0	0	0	0	0	0	0
Actinobacteria	__	Bifidobacteriales	Bifidobacteriaceae	Bifidobacterium	Bifidobacterium boum	Bacteria__Actinobacteria____Bifidobacteriales__Bifidobacteriaceae__Bifidobacterium__Bifidobacterium boum	0.00217094	0	0	0	0	0.0626174	0	0	0.0127681	0	0	0	0.00241441	0	0	0	0	0.00428449	0	0	0	0	0	0	0.00491618	0	0	0	0	0.00225023	0	0	0	0.0623847	0.0161425	0.0595415	0.0353008	0	0.00573658	0	0	0.00573658	0.00409534
Actinobacteria	__	Bifidobacteriales	Bifidobacteriaceae	Bifidobacterium	Bifidobacterium choerinum	Bacteria__Actinobacteria____Bifidobacteriales__Bifidobacteriaceae__Bifidobacterium__Bifidobacterium choerinum	0	0	0	0	0	0	0	0	0	0	0	0	0	0	0	0	0	0	0	0	0	0	0	0	0	0	0	0	0	0	0	0	0	0	0	0	0	0	0	0.00353008	0.010488	0.00573658	0.0163814
Actinobacteria	__	Coriobacteriales	__	Olsenella	Olsenella profusa	Bacteria__Actinobacteria____Coriobacteriales____Olsenella__Olsenella profusa	0	0	0	0	0	0.00670901	0	0	0	0	0	0	0	0	0	0	0	0	0	0.00398661	0.00207732	0	0	0	0	0	0	0	0.00172706	0	0	0	0	0.0441891	0	0	0	0	0	0	0	0	0
Actinobacteria	__	Coriobacteriales	__	Olsenella	Olsenella scatoligenes	Bacteria__Actinobacteria____Coriobacteriales____Olsenella__Olsenella scatoligenes	0.169333	0.0706184	0.214688	0	0	0.00447267	0.0459548	1.23261	0.298774	0.00229774	0	0.0102145	0.0579458	0.0631845	0.0835476	0	0.00601757	0	0.354507	0.0265508	1.48736	0.0144697	0	0.00830927	0.0663684	0.1468	0.274527	0.0909493	0.0846257	0.227273	0.036391	0.26097	0.205418	0	0	0	0.00353008	0.00349601	0	0	0	0.00286829	0.00819068
Actinobacteria	__	Coriobacteriales	Coriobacteriaceae	__	Collinsella massiliensis	Bacteria__Actinobacteria____Coriobacteriales__Coriobacteriaceae____Collinsella massiliensis	0.00217094	0.00220682	0.00223634	0	0	0.00670901	0	0	0.00255363	0	0	0	0	0	0	0	0.0180527	0.017138	0.00723484	0.00597991	0.00830927	0	0	0	0.00245809	0	0.0112511	0	0	0	0	0.00538083	0.00595415	0.0181955	0	0.00297708	0	0	0	0	0	0	0
Actinobacteria	__	Coriobacteriales	Coriobacteriaceae	__	Enorma massiliensis	Bacteria__Actinobacteria____Coriobacteriales__Coriobacteriaceae____Enorma massiliensis	0	0	0	0	0	0	0	0	0	0	0	0	0	0	0	0	0	0	0	0	0	0	0	0	0	0	0	0	0	0	0	0	0	0	0	0	0	0	0.00573658	0.148263	0.0383163	1.04406	0.012286
Actinobacteria	__	Coriobacteriales	Coriobacteriaceae	__	Enorma timonensis	Bacteria__Actinobacteria____Coriobacteriales__Coriobacteriaceae____Enorma timonensis	0	0	0.00223634	0.00434188	0.0242751	0.00670901	0	0	0.00255363	0	0	0.00255363	0	0	0.00428449	0.00724323	0.00601757	0	0.00964646	0.00398661	0.00623195	0.062702	0	0.0124639	0	0.00172706	0.00675068	0	0	0	0.00519872	0	0	0	0.00807124	0	0	0	0	0	0	0	0
Actinobacteria	__	Coriobacteriales	Coriobacteriaceae	__	Parvibacter caecicola	Bacteria__Actinobacteria____Coriobacteriales__Coriobacteriaceae____Parvibacter caecicola	0.00434188	0.00882729	0.00223634	0	0.00662047	0	0	0.00423576	0.00766088	0.0965051	0.00211788	0.00510725	0	0	0	0	0	0.0128535	0	0.0019933	0.00207732	0.202576	0.123585	0.0955566	0	0	0.00225023	0.00245809	0.0120894	0	0	0	0	0.166359	0	0.0119083	0	0.00349601	0	0	0	0	0
Actinobacteria	__	Coriobacteriales	Coriobacteriaceae	__	Senegalimassilia anaerobia	Bacteria__Actinobacteria____Coriobacteriales__Coriobacteriaceae____Senegalimassilia anaerobia	0.00434188	0.00662047	0	0	0	0	0	0	0	0.0298706	0	0.0153218	0	0.00601757	0	0.108648	0.0300879	0.0428449	0	0.00996651	0.0249278	0.0723484	0.00597991	0.178649	0	0.00172706	0	0	0	0	0	0.0134521	0.00297708	0.288529	0.0807124	0.0446561	0	0	0	0	0	0	0
Actinobacteria	__	Coriobacteriales	Coriobacteriaceae	Collinsella	Collinsella aerofaciens	Bacteria__Actinobacteria____Coriobacteriales__Coriobacteriaceae__Collinsella__Collinsella aerofaciens	0.0477607	0.0485501	0.0916898	0.00434188	0.0419296	0.00670901	0.0436571	0.0508292	0.0255363	0.00229774	0	0.0255363	0	0.0180527	0.017138	0	0	0	0.0819949	0.103652	0.0498556	0.031351	0	0.353144	0.0909493	0.0846257	0.227273	0	0.00172706	0.0090009	0.0623847	0.0161425	0.0595415	0.109173	0.00538083	0.00297708	0	0	0	0	0	0	0
Actinobacteria	__	Coriobacteriales	Coriobacteriaceae	Collinsella	Collinsella bouchesdurhonensis	Bacteria__Actinobacteria____Coriobacteriales__Coriobacteriaceae__Collinsella__Collinsella bouchesdurhonensis	0	0	0	0	0	0	0	0	0	0	0	0	0	0	0	0	0	0	0	0	0	0	0	0	0	0	0	0	0	0	0	0	0	0	0	0	0	0	0	0	0.0174801	0.00286829	0
Actinobacteria	Coriobacteriia	Coriobacteriales	Atopobiaceae	Olsenella	Olsenella scatoligenes	Bacteria__Actinobacteria__Coriobacteriia__Coriobacteriales__Atopobiaceae__Olsenella__Olsenella scatoligenes	0	0	0	0	0	0	0	0	0	0	0	0	0	0	0	0	0	0	0	0	0	0	0	0	0	0	0	0	0	0	0	0	0	0	0	0	0	0	0	0	0	0	0
Actinobacteria	Coriobacteriia	Coriobacteriales	Coriobacteriaceae	Collinsella	Collinsella aerofaciens	Bacteria__Actinobacteria__Coriobacteriia__Coriobacteriales__Coriobacteriaceae__Collinsella__Collinsella aerofaciens	0	0	0	0	0	0	0	0	0	0	0	0	0	0	0	0	0	0	0	0	0	0	0	0	0	0	0	0	0	0	0	0	0	0	0	0	0	0	0	0	0	0	0
Actinobacteria	Coriobacteriia	Eggerthellales	Eggerthellaceae	Enterorhabdus	Enterorhabdus muris	Bacteria__Actinobacteria__Coriobacteriia__Eggerthellales__Eggerthellaceae__Enterorhabdus__Enterorhabdus muris	0	0	0	0	0	0	0	0	0	0	0	0	0	0	0	0	0	0	0	0	0	0	0	0	0	0	0	0	0	0	0	0	0	0	0	0	0	0	0	0	0	0	0
Bacteroidetes	__	Flavobacteriales	Flavobacteriaceae	__	Neptunitalea chrysea	Bacteria__Bacteroidetes____Flavobacteriales__Flavobacteriaceae____Neptunitalea chrysea	0	0	0	0.00434188	0.0485501	0.0357814	0	0	0	0	0	0	0.00724323	0.00601757	0	0.00724323	0.0120351	0.0814053	0	0	0	0	0	0.484015	0	0	0	0.258099	0.00690822	0	0.0441891	0	0	0.00519872	0	0.0684728	0	0	0	0	0	0	0
Bacteroidetes	__	Flavobacteriales	Flavobacteriaceae	__	Pustulibacterium marinum	Bacteria__Bacteroidetes____Flavobacteriales__Flavobacteriaceae____Pustulibacterium marinum	0	0	0	0.0824957	0.0198614	0.00223634	0	0	0	0	0	0	0	0	0.0128535	0.207639	0.162474	0.199229	0	0	0	0.0217045	0	0.00207732	0	0	0	0.0147485	0.0172706	0.00225023	0	0	0	0.371709	0	0	0	0	0	0	0	0	0
Bacteroidetes	__	Flavobacteriales	Flavobacteriaceae	__	Spongiimonas flava	Bacteria__Bacteroidetes____Flavobacteriales__Flavobacteriaceae____Spongiimonas flava	0	0	0	0	0	0	0	0	0	0	0	0	0	0	0	0	0	0	0	0	0	0	0	0	0	0	0	0	0	0	0	0	0	0	0	0	0	0	0	0	0	0	0
Bacteroidetes	__	Flavobacteriales	Flavobacteriaceae	Capnocytophaga	Capnocytophaga gingivalis	Bacteria__Bacteroidetes____Flavobacteriales__Flavobacteriaceae__Capnocytophaga__Capnocytophaga gingivalis	0	0	0	0	0	0	0	0	0	0	0	0	0	0	0	0	0	0	0	0	0	0	0	0	0	0	0	0	0	0	0	0	0	0	0	0	0	0	0	0.00353008	0	0	0
Bacteroidetes	__	Flavobacteriales	Flavobacteriaceae	Capnocytophaga	Capnocytophaga haemolytica	Bacteria__Bacteroidetes____Flavobacteriales__Flavobacteriaceae__Capnocytophaga__Capnocytophaga haemolytica	0	0.00662047	0	0.00217094	0	0	0.00229774	0	0.0102145	0	0	0	0.108648	0.0300879	0.0428449	0.386305	0.0210615	0.756213	0.0144697	0	0.00830927	0.00723484	0	0	0.00245809	0.0120894	0	0.0368713	0	0.0450045	0.0181955	0	0.00297708	0	0	0.00297708	0	0	0	0	0	0	0
Bacteroidetes	__	Flavobacteriales	Flavobacteriaceae	Dokdonia	Dokdonia eikasta	Bacteria__Bacteroidetes____Flavobacteriales__Flavobacteriaceae__Dokdonia__Dokdonia eikasta	0	0	0	0	0	0	0	0	0	0.877737	0	0.114913	0	0	0	0.00724323	0	0.00428449	0	0	0	0.171225	0.0378727	0.108021	0	0	0	0	0	0	0	0.00807124	0	0	0	0	0	0	0	0	0	0	0
Bacteroidetes	__	Flavobacteriales	Flavobacteriaceae	Dokdonia	Dokdonia pacifica	Bacteria__Bacteroidetes____Flavobacteriales__Flavobacteriaceae__Dokdonia__Dokdonia pacifica	0.00434188	0.0419296	0.00670901	0	0	0	0	0	0.00255363	0.0206797	0	0.00510725	0.00724323	0.0120351	0.0814053	0	0	0.0192802	0.062702	0	0.0124639	0.0482323	0	0.00415464	0	0.00172706	0.0090009	0	0	0	0.166359	0	0.0119083	0.205349	0.0726412	0.0148854	0	0	0	0	0	0	0
Bacteroidetes	__	Flavobacteriales	Flavobacteriaceae	Empedobacter	Wautersiella falsenii	Bacteria__Bacteroidetes____Flavobacteriales__Flavobacteriaceae__Empedobacter__Wautersiella falsenii	0	0	0	0	0	0	0	0	0	0	0	0	0	0	0	0	0	0	0	0	0	0	0	0	0	0	0	0	0	0	0	0	0	0	0	0	0	0	0	0	0	0	0
Bacteroidetes	__	Flavobacteriales	Flavobacteriaceae	Galbibacter	Galbibacter mesophilus	Bacteria__Bacteroidetes____Flavobacteriales__Flavobacteriaceae__Galbibacter__Galbibacter mesophilus	0.00434188	0.0485501	0.0357814	0	0	0.00223634	0.0965051	0.00211788	0.00510725	0.268836	0.273207	1.70072	0.207639	0.162474	0.199229	0.282486	0.0180527	0	0.202576	0.123585	0.0955566	0.243573	0.488359	7.44718	0.258099	0.00690822	0	0.0368713	0.00172706	0.00450045	0.288529	0.0807124	0.0446561	0.0181955	0.00538083	0	0	0.00699203	0.0114732	0.0105902	0.125857	0.177834	0.012286
Bacteroidetes	__	Flavobacteriales	Flavobacteriaceae	Lutaonella	Lutaonella thermophila	Bacteria__Bacteroidetes____Flavobacteriales__Flavobacteriaceae__Lutaonella__Lutaonella thermophila	0.0824957	0.0198614	0.00223634	0.073812	0.0948934	0.0245997	0.0298706	0	0.0153218	0.00229774	0	0.00766088	0.386305	0.0210615	0.756213	0	0	0	0.0723484	0.00597991	0.178649	0	0.0139531	0.0249278	0.0147485	0.0172706	0.00225023	0.0147485	0.0379952	0.049505	0.109173	0.00538083	0.00297708	1.81066	0.97662	0.0327478	0	0	0	0.0353008	0	0.00573658	0
Bacteroidetes	__	Sphingobacteriales	Sphingobacteriaceae	Mucilaginibacter	Mucilaginibacter defluvii	Bacteria__Bacteroidetes____Sphingobacteriales__Sphingobacteriaceae__Mucilaginibacter__Mucilaginibacter defluvii	0	0	0	0	0	0	0	0	0	0	0	0	0	0	0	0	0	0	0	0	0	0	0	0	0	0	0	0	0	0	0	0	0	0	0	0	0	0	0	0	0	0	0
Bacteroidetes	__	Sphingobacteriales	Sphingobacteriaceae	Olivibacter	Olivibacter sitiensis	Bacteria__Bacteroidetes____Sphingobacteriales__Sphingobacteriaceae__Olivibacter__Olivibacter sitiensis	0	0	0	0	0	0	0	0	0	0	0	0	0	0	0	0	0	0	0	0	0	0	0	0	0	0	0	0	0	0	0	0	0	0	0	0	0	0	0	0	0	0	0
Bacteroidetes	__	Sphingobacteriales	Sphingobacteriaceae	Parapedobacter	Parapedobacter pyrenivorans	Bacteria__Bacteroidetes____Sphingobacteriales__Sphingobacteriaceae__Parapedobacter__Parapedobacter pyrenivorans	0	0	0	0	0	0	0	0	0	0	0	0	0	0	0	0	0	0	0	0	0	0	0	0	0	0	0	0	0	0	0	0	0	0	0	0	0	0	0	0	0	0	0
Bacteroidetes	__	Sphingobacteriales	Sphingobacteriaceae	Sphingobacterium	Sphingobacterium gobiense	Bacteria__Bacteroidetes____Sphingobacteriales__Sphingobacteriaceae__Sphingobacterium__Sphingobacterium gobiense	0.00217094	0	0	0.0390769	0.00441365	0.00223634	0.00229774	0	0.0255363	0.0551458	0.0487113	0.0510725	0.00724323	0	0.00428449	0.0917475	0.264773	0.175664	0.031351	0	0.353144	0.00964646	0.0597991	0.0477783	0.0368713	0	0.0450045	0.00491618	0.00345411	0	0.00519872	0	0.0684728	0.0337917	0.0269041	0.0178625	0	0	0	0	0	0	0
Bacteroidetes	Bacteroidia	__	__	__	Geofilum rubicundum	Bacteria__Bacteroidetes__Bacteroidia________Geofilum rubicundum	0	0	0	0	0	0	0	0	0	0	0	0	0	0	0	0	0	0	0	0	0	0	0	0	0	0	0	0	0	0	0	0	0	0	0	0	0	0	0	0	0	0	0
Bacteroidetes	Bacteroidia	__	__	__	Mangroviflexus xiamenensis	Bacteria__Bacteroidetes__Bacteroidia________Mangroviflexus xiamenensis	0	0	0	0.151966	0.0485501	6.42947	0	0	0	0	0.152487	0.0357508	0	0	0.0192802	0.041045	0.00902636	0.0149957	0	0	0.484015	0.00964646	0.0019933	0.0228505	0	0	0	0.15486	0.062174	0.117012	0.371709	0	0	0.0181955	0.0269041	0.0744269	0	0	0	0	0	0	0
Bacteroidetes	Bacteroidia	__	__	Anaerophaga	Anaerophaga thermohalophila	Bacteria__Bacteroidetes__Bacteroidia______Anaerophaga__Anaerophaga thermohalophila	0	0	0	0	0	0	0	0	0	0	0	0	0	0	0	0	0	0	0	0	0	0	0	0	0	0	0	0	0	0	0	0	0	0	0	0	0.134143	0.699203	0.431276	0	0	0	0.880498
Bacteroidetes	Bacteroidia	__	__	Meniscus	Meniscus glaucopis	Bacteria__Bacteroidetes__Bacteroidia______Meniscus__Meniscus glaucopis	0	0	0	0.00434188	0.00882729	0.00223634	0	0	0	0	0	0	0.282486	0.0180527	0	0.400792	1.9166	5.97472	0.0217045	0	0.00207732	0.00723484	0	0	0	0	0	0	0	0.0090009	2.09508	0	0.00297708	0.0337917	0.00538083	0.0535874	0	0.342609	0.226595	0.00353008	0.00349601	0	0.290769
Bacteroidetes	Bacteroidia	Bacteroidales	__	__	Coprobacter fastidiosus	Bacteria__Bacteroidetes__Bacteroidia__Bacteroidales______Coprobacter fastidiosus	0	0	0.00223634	0.00434188	0.00662047	0	0	0	0	0.00229774	0.00423576	0	0	0	0	0.0265585	0.0300879	0.220651	0.00723484	0	0	0.0144697	0.00398661	0.0186959	0.0368713	0.00172706	0.00450045	0.0122904	0	0.0382538	0	0	0	0.00259936	0	0	0	0	0	0	0	0	0
Bacteroidetes	Bacteroidia	Bacteroidales	__	__	Coprobacter secundus	Bacteria__Bacteroidetes__Bacteroidia__Bacteroidales______Coprobacter secundus	0.073812	0.0948934	0.0245997	0.0477607	0.0485501	0.0916898	0.877737	0	0.114913	0.0160842	0.0254146	0	0.0917475	0.264773	0.175664	0.0217297	0.0180527	0.0428449	0.171225	0.0378727	0.108021	0.0265278	0.157471	0.0997113	0.0147485	0.0379952	0.049505	0.0368713	0.0345411	0.0157516	0.205349	0.0726412	0.0148854	0.00259936	0.0161425	0.00297708	0	0	0	0	0	0	0
Bacteroidetes	Bacteroidia	Bacteroidales	__	__	Culturomica massiliensis	Bacteria__Bacteroidetes__Bacteroidia__Bacteroidales______Culturomica massiliensis	0.0390769	0.00441365	0.00223634	0	0	0	0.0206797	0	0.00510725	0.00459548	0	0.00510725	0.041045	0.00902636	0.0149957	0.00724323	0.00601757	0.0471294	0.0482323	0	0.00415464	0	0.00398661	0.00207732	0.00491618	0.00345411	0	0.00245809	0	0.00225023	0.0181955	0.00538083	0	0.00779808	0.0107617	0.0357249	0	0	0	0	0	0	0
Bacteroidetes	Bacteroidia	Bacteroidales	__	__	Muribaculum intestinale	Bacteria__Bacteroidetes__Bacteroidia__Bacteroidales______Muribaculum intestinale	0.151966	0.0485501	6.42947	0	0	0	0.268836	0.273207	1.70072	0.0160842	0.0402397	0.0485189	0.400792	1.9166	5.97472	0	0	0.00428449	0.243573	0.488359	7.44718	0.0192929	0.103652	0.0519329	0.15486	0.062174	0.117012	0.00491618	0.00690822	0.00450045	3.81066	0.97662	0.0327478	0.00779808	0	0	0.0141203	2.1046	0.978086	0	0	0.00573658	0.450487
Bacteroidetes	Bacteroidia	Bacteroidales	__	Barnesiella	Barnesiella intestinihominis	Bacteria__Bacteroidetes__Bacteroidia__Bacteroidales____Barnesiella__Barnesiella intestinihominis	8.84224	3.70526	8.63226	6.84224	4.70526	9.63226	10.3482	12.7168	4.52196	12.3482	11.7168	3.52196	11.8065	15.6186	0.685518	9.80646	17.1186	1.18552	8.98809	25.3289	0.751989	6.98809	26.3289	1.75199	10.1487	7.86857	14.221	8.14869	11.8686	12.221	13.5895	11.4396	7.90116	10.5895	14.6396	7.70116	4.02782	4.71263	3.61691	4.42782	4.41263	3.51691	1.9502
Bacteroidetes	Bacteroidia	Bacteroidales	__	Barnesiella	Barnesiella viscericola	Bacteria__Bacteroidetes__Bacteroidia__Bacteroidales____Barnesiella__Barnesiella viscericola	0	0	0	0	0	0	0	0	0	0	0	0	0	0	0	0	0	0	0	0	0	0	0	0	0	0	0	0	0	0	0	0	0	0	0	0	0	0.010488	0	0.010488	0	3e-13	0
Bacteroidetes	Bacteroidia	Bacteroidales	__	Butyricimonas	Butyricimonas faecihominis	Bacteria__Bacteroidetes__Bacteroidia__Bacteroidales____Butyricimonas__Butyricimonas faecihominis	0.00217094	0	0	0	0.00220682	0	0	0.00423576	0	0.35615	0.00211788	0.54903	0	0	0	0.263171	0.141413	0.128535	0	0	0	0.094053	0.450486	0.0498556	0	0	0	0	0	0	0	0	0	0	0.00538083	0	0	0	0	0	0	0	0
Bacteroidetes	Bacteroidia	Bacteroidales	__	Paludibacter	Paludibacter jiangxiensis	Bacteria__Bacteroidetes__Bacteroidia__Bacteroidales____Paludibacter__Paludibacter jiangxiensis	0	0	0	0.458068	0	0	0	0	0	0.00459548	0	0	0	0	0	0.0627746	0	0.0257069	0	0	0	0	0	0.0519329	0	0	0	0	0.00518117	0	5.97333	0	0	0	0	0	0.0635414	0	1.23336	0	0	0	0
Bacteroidetes	Bacteroidia	Bacteroidales	__	Paludibacter	Paludibacter propionicigenes	Bacteria__Bacteroidetes__Bacteroidia__Bacteroidales____Paludibacter__Paludibacter propionicigenes	0	0	0	0	0	0	0	0	0	0	0	0	0	0	0	0	0	0	0	0	0	0	0	0	0	0	0	0	0	0	0	0	0	0	0	0	0	0	0	0	0.0874004	0.0172097	0
Bacteroidetes	Bacteroidia	Bacteroidales	__	Parabacteroides	Parabacteroides chinchillae	Bacteria__Bacteroidetes__Bacteroidia__Bacteroidales____Parabacteroides__Parabacteroides chinchillae	0	0	0	0	0	0	0	0	0	0	0.0762437	0	0	0	0.00642674	0	0	0.00642674	0	0	0	0.00482323	0	0	0	0	0	0.00245809	0	0.00225023	0	0	0	0.0129968	0.0484275	0.0238166	0	0	0.0172097	0.44479	0.839043	0.157756	0
Bacteroidetes	Bacteroidia	Bacteroidales	__	Parabacteroides	Parabacteroides distasonis	Bacteria__Bacteroidetes__Bacteroidia__Bacteroidales____Parabacteroides__Parabacteroides distasonis	0.0108547	0.726045	0.167725	0	0	0.0156544	0.35615	0.00211788	0.54903	0.00689322	0	0	0.263171	0.141413	0.128535	0	0	0	0.094053	0.450486	0.0498556	0.00241161	0.0159464	0	0.16715	0.0155435	0.0180018	0	0	0	0.0493879	0.52194	0.178625	0	0	0	0.0882519	0.681723	0.447453	0	0	0	0.54468
Bacteroidetes	Bacteroidia	Bacteroidales	__	Parabacteroides	Parabacteroides goldsteinii	Bacteria__Bacteroidetes__Bacteroidia__Bacteroidales____Parabacteroides__Parabacteroides goldsteinii	0	0	0	0.00217094	0	0	0.00459548	0	0	0	0	0	0.0627746	0	0.0257069	0	0	0	0	0	0.0519329	0.00482323	0	0	0	0	0	0.00737427	0.00345411	0	0	0.00269041	0.038702	0.0493879	0.0564987	0.00595415	0.00353008	0.248217	1.9992	0.00706015	0.0244721	0.0544975	0.0163814
Bacteroidetes	Bacteroidia	Bacteroidales	__	Parabacteroides	Parabacteroides johnsonii	Bacteria__Bacteroidetes__Bacteroidia__Bacteroidales____Parabacteroides__Parabacteroides johnsonii	0	0	0	0	0	0	0	0	0	0	0	0	0	0	0	0	0	0	0	0	0	0	0	0	0	0	0	0	0	0	0	0	0	0	0	0	0.00353008	0	0	0	0.356593	0.390087	0
Bacteroidetes	Bacteroidia	Bacteroidales	__	Parabacteroides	Parabacteroides merdae	Bacteria__Bacteroidetes__Bacteroidia__Bacteroidales____Parabacteroides__Parabacteroides merdae	0	0	0.0156544	0	0	0	0	0.0762437	0	0.0643368	0	0	0	0	0.00642674	0	0.0240703	0.0235647	0.00482323	0	0	0.0144697	0.00996651	0.0664742	0	0.00518117	0	0.00491618	0	0	0	0.0134521	0.0506103	0.0597853	0	0	0.0988421	0.139841	0.0631023	0.158853	0.00349601	0	0.0737161
Bacteroidetes	Bacteroidia	Bacteroidales	__	Tannerella	Tannerella forsythia	Bacteria__Bacteroidetes__Bacteroidia__Bacteroidales____Tannerella__Tannerella forsythia	0	0.00220682	0	0	0	0	0.00689322	0	0	0	0	0	0	0	0	0	0	0	0.00241161	0.0159464	0	0	0	0	0.00245809	0	0.00225023	0.00245809	0.0155435	0	0	0.00538083	0	0.140365	0.0134521	1.30991	0	0	0	0	0	0	0
Bacteroidetes	Bacteroidia	Bacteroidales	Bacteroidaceae	__	Mediterranea massiliensis	Bacteria__Bacteroidetes__Bacteroidia__Bacteroidales__Bacteroidaceae____Mediterranea massiliensis	0.458068	0	0	0.0108547	0.226045	0.167725	0	0	0	0.0643368	0	0.00255363	0	0	0	0.012072	0	0	0.00482323	0	0	0	0.0159464	0.00415464	0	0	0	0	0	0.0742574	0	0	0	0.036391	0	0.00297708	0	0	0.0286829	0	0.262201	0.533502	0
Bacteroidetes	Bacteroidia	Bacteroidales	Bacteroidaceae	Anaerorhabdus	Anaerorhabdus furcosa	Bacteria__Bacteroidetes__Bacteroidia__Bacteroidales__Bacteroidaceae__Anaerorhabdus__Anaerorhabdus furcosa	0	0	0	0	0	0	0	0	0	0	0	0	0	0	0	0	0	0	0	0	0	0	0	0	0	0	0	0	0	0	0	0	0	0	0	0	0	0.0454482	0.00573658	0	0	0	0.024572
Bacteroidetes	Bacteroidia	Bacteroidales	Bacteroidaceae	Bacteroides	Bacteroides barnesiae	Bacteria__Bacteroidetes__Bacteroidia__Bacteroidales__Bacteroidaceae__Bacteroides__Bacteroides barnesiae	0.0108547	0.370746	0	0	0	0.333214	0.0643368	0	0	0.176926	0	0	0	0.0240703	0.0235647	0.00241441	0.652906	0.00642674	0.0144697	0.00996651	0.0664742	0	0	0.587881	0.00737427	0.00345411	0	0.0516199	0	0.623312	0.0129968	0.0484275	0.0238166	0.0337917	0.0968549	0.038702	0	0	0	0	0	0	0
Bacteroidetes	Bacteroidia	Bacteroidales	Bacteroidaceae	Bacteroides	Bacteroides caecicola	Bacteria__Bacteroidetes__Bacteroidia__Bacteroidales__Bacteroidaceae__Bacteroides__Bacteroides caecicola	0	0	0	0	0	0	0	0	0	0	0	0	0	0	0	0	0	0	0	0	0	0	0	0	0	0	0	0	0	0	0	0	0	0	0	0	0	0	0	1.10138	3.1604	1.08708	0
Bacteroidetes	Bacteroidia	Bacteroidales	Bacteroidaceae	Bacteroides	Bacteroides caecigallinarum	Bacteria__Bacteroidetes__Bacteroidia__Bacteroidales__Bacteroidaceae__Bacteroides__Bacteroides caecigallinarum	0	0	0	0	0	0	0	0	0	0	0	0	0	0	0	0	0	0	0	0	0	0	0	0	0	0	0	0	0	0	0	0	0	0	0	0	0	0	0	1.01313	2.192	1.61771	0
Bacteroidetes	Bacteroidia	Bacteroidales	Bacteroidaceae	Bacteroides	Bacteroides clarus	Bacteria__Bacteroidetes__Bacteroidia__Bacteroidales__Bacteroidaceae__Bacteroides__Bacteroides clarus	0	0.00441365	0	1.45019	4.1419	0.0939261	0	0	0	1.08913	3.13446	0.832482	0	0	0	0.277657	0.938741	0.122108	0	0	0	0.176048	0.145511	0.0768608	0.00491618	0	0	0.00245809	0	0	0	0	0	0.0337917	0.0860932	0.00595415	0.194154	0.0734163	0.238068	0.0635414	0	1.23336	0.520108
Bacteroidetes	Bacteroidia	Bacteroidales	Bacteroidaceae	Bacteroides	Bacteroides coprosuis	Bacteria__Bacteroidetes__Bacteroidia__Bacteroidales__Bacteroidaceae__Bacteroides__Bacteroides coprosuis	0	0.0132409	0.033545	0	0	0	0.0643368	0	0.00255363	0	0	0	0.012072	0	0	0.00482882	0	0	0	0.0159464	0.00415464	0	0	0.00207732	0.00245809	0.0155435	0	0.0491618	0	0.378038	0.0493879	0.0564987	0.00595415	0.00519872	0	0.0119083	0	0	0	0	0	0	0
Bacteroidetes	Bacteroidia	Bacteroidales	Bacteroidaceae	Bacteroides	Bacteroides faecichinchillae	Bacteria__Bacteroidetes__Bacteroidia__Bacteroidales__Bacteroidaceae__Bacteroides__Bacteroides faecichinchillae	0	0	0	0	0	0	0	0	0	0	0	0	0	0	0	0	0	0	0	0	0	0	0	0	0	0	0	0	0	0	0	0	0	0	0	0	0	0	0	0	0	0	0
Bacteroidetes	Bacteroidia	Bacteroidales	Bacteroidaceae	Bacteroides	Bacteroides fragilis	Bacteria__Bacteroidetes__Bacteroidia__Bacteroidales__Bacteroidaceae__Bacteroides__Bacteroides fragilis	0	0	0	0	0	0	0	0	0	0	0	0	0	0	0	0	0	0	0	0	0	0	0	0	0	0	0	0	0	0	0	0	0	0	0	0	0	0	0	0	0	0	0
Bacteroidetes	Bacteroidia	Bacteroidales	Bacteroidaceae	Bacteroides	Bacteroides gallinaceum	Bacteria__Bacteroidetes__Bacteroidia__Bacteroidales__Bacteroidaceae__Bacteroides__Bacteroides gallinaceum	0	0	0	0	0	0	0	0	0	0	0	0	0	0	0	0	0	0	0	0	0	0	0	0	0	0	0	0	0	0	0	0	0	0	0	0	0	0	0	0	0	0	0
Bacteroidetes	Bacteroidia	Bacteroidales	Bacteroidaceae	Bacteroides	Bacteroides graminisolvens	Bacteria__Bacteroidetes__Bacteroidia__Bacteroidales__Bacteroidaceae__Bacteroides__Bacteroides graminisolvens	0	0	0	0	0	0	0	0	0	0	0	0	0	0	0	0	0	0	0	0	0	0	0	0	0	0	0	0	0	0	0	0	0	0	0	0	0	0	0	0	0	0	0
Bacteroidetes	Bacteroidia	Bacteroidales	Bacteroidaceae	Bacteroides	Bacteroides helcogenes	Bacteria__Bacteroidetes__Bacteroidia__Bacteroidales__Bacteroidaceae__Bacteroides__Bacteroides helcogenes	0	0	0	0	0	0	0	0	0	0	0	0	0	0	0	0	0	0	0	0	0	0	0	0	0	0	0	0	0	0	0	0	0	0	0	0	0	0	0	0	0	0	0
Bacteroidetes	Bacteroidia	Bacteroidales	Bacteroidaceae	Bacteroides	Bacteroides intestinalis	Bacteria__Bacteroidetes__Bacteroidia__Bacteroidales__Bacteroidaceae__Bacteroides__Bacteroides intestinalis	0	0	0	0	0	0	0	0	0	0	0	0	0	0	0	0	0	0	0	0	0	0	0	0	0	0	0	0	0	0	0	0	0	0	0	0	0	0	0	0	0	0.0172097	0
Bacteroidetes	Bacteroidia	Bacteroidales	Bacteroidaceae	Bacteroides	Bacteroides nordii	Bacteria__Bacteroidetes__Bacteroidia__Bacteroidales__Bacteroidaceae__Bacteroides__Bacteroides nordii	0	0	0	0	0	0	0	0	0	0	0	0	0	0	0	0	0	0	0	0	0	0	0	0	0	0	0	0	0	0	0	0	0	0	0	0	0	0	0	0	0	0	0
Bacteroidetes	Bacteroidia	Bacteroidales	Bacteroidaceae	Bacteroides	Bacteroides oleiciplenus	Bacteria__Bacteroidetes__Bacteroidia__Bacteroidales__Bacteroidaceae__Bacteroides__Bacteroides oleiciplenus	0	0	0	0	0	0	0	0	0	0	0	0	0	0	0	0	0	0	0	0	0	0	0	0	0	0	0	0	0	0	0	0	0	0	0	0	0	0	0	0	0	0	0
Bacteroidetes	Bacteroidia	Bacteroidales	Bacteroidaceae	Bacteroides	Bacteroides propionicifaciens	Bacteria__Bacteroidetes__Bacteroidia__Bacteroidales__Bacteroidaceae__Bacteroides__Bacteroides propionicifaciens	0	0	0	0	0	0	0	0	0	0	0	0	0	0	0	0	0	0	0	0	0	0	0	0	0	0	0	0	0	0	0	0	0	0	0	0	0	0	0.00286829	0.0882519	0.681723	0.447453	0
Bacteroidetes	Bacteroidia	Bacteroidales	Bacteroidaceae	Bacteroides	Bacteroides stercoris	Bacteria__Bacteroidetes__Bacteroidia__Bacteroidales__Bacteroidaceae__Bacteroides__Bacteroides stercoris	0	0	0	0	0	0	0	0	0	0	0	0	0	0	0	0	0	0	0	0	0	0	0	0	0	0	0	0	0	0	0	0	0	0	0	0	0	0	0	0.00353008	0.248217	1.9992	0
Bacteroidetes	Bacteroidia	Bacteroidales	Bacteroidaceae	Bacteroides	Bacteroides timonensis	Bacteria__Bacteroidetes__Bacteroidia__Bacteroidales__Bacteroidaceae__Bacteroides__Bacteroides timonensis	0	0	0	0	0	0	0	0	0	0	0	0	0	0	0	0	0	0	0	0	0	0	0	0	0	0	0	0	0	0	0	0	0	0	0	0	0	0	0.0975218	0.00353008	0	0	0.0450487
Bacteroidetes	Bacteroidia	Bacteroidales	Bacteroidaceae	Bacteroides	Bacteroides uniformis	Bacteria__Bacteroidetes__Bacteroidia__Bacteroidales__Bacteroidaceae__Bacteroides__Bacteroides uniformis	0	0	0	0	0	0	0	0	0	0	0	0	0	0	0	0	0	0	0	0	0	0	0	0	0	0	0	0	0	0	0	0	0	0	0	0	0	0	0	0.0988421	0.139841	0.0631023	0.012286
Bacteroidetes	Bacteroidia	Bacteroidales	Bacteroidaceae	Bacteroides	Bacteroides vulgatus	Bacteria__Bacteroidetes__Bacteroidia__Bacteroidales__Bacteroidaceae__Bacteroides__Bacteroides vulgatus	0	0	0	0	0	0	0	0	0	0	0	0	0	0	0	0	0	0	0	0	0	0	0	0	0	0	0	0	0	0	0	0	0	0	0	0	0	0	0	0	0	0	0
Bacteroidetes	Bacteroidia	Bacteroidales	Bacteroidaceae	Bacteroides	Bacteroides xylanolyticus	Bacteria__Bacteroidetes__Bacteroidia__Bacteroidales__Bacteroidaceae__Bacteroides__Bacteroides xylanolyticus	0	0	0	0	0	0	0	0	0	0	0	0	0	0	0	0	0	0	0	0	0	0	0	0	0	0	0	0	0	0	0	0	0	0	0	0	0	0	0	0	0	0	0
Bacteroidetes	Bacteroidia	Bacteroidales	Bacteroidaceae	Bacteroides	Bacteroides zoogleoformans	Bacteria__Bacteroidetes__Bacteroidia__Bacteroidales__Bacteroidaceae__Bacteroides__Bacteroides zoogleoformans	0	0	0	0	0	0	0	0	0	0	0	0	0	0	0	0	0	0	0	0	0	0	0	0	0	0	0	0	0	0	0	0	0	0	0	0	0	0	0	0	0	0.0286829	0
Bacteroidetes	Bacteroidia	Bacteroidales	Bacteroidaceae	Mediterranea	Mediterranea massiliensis	Bacteria__Bacteroidetes__Bacteroidia__Bacteroidales__Bacteroidaceae__Mediterranea__Mediterranea massiliensis	0	0	0	0	0	0	0	0	0	0	0	0	0	0	0	0	0	0	0	0	0	0	0	0	0	0	0	0	0	0	0	0	0	0	0	0	0	0	0	0	0	0	0
Bacteroidetes	Bacteroidia	Bacteroidales	Barnesiellaceae	Barnesiella	Barnesiella intestinihominis	Bacteria__Bacteroidetes__Bacteroidia__Bacteroidales__Barnesiellaceae__Barnesiella__Barnesiella intestinihominis	0	0	0	0	0	0	0	0	0	0	0	0	0	0	0	0	0	0	0	0	0	0	0	0	0	0	0	0	0	0	0	0	0	0	0	0	0	0	0	0	0	0	0
Bacteroidetes	Bacteroidia	Bacteroidales	Muribaculaceae	Muribaculum	Muribaculum intestinale	Bacteria__Bacteroidetes__Bacteroidia__Bacteroidales__Muribaculaceae__Muribaculum__Muribaculum intestinale	0	0	0	0	0	0	0	0	0	0	0	0	0	0	0	0	0	0	0	0	0	0	0	0	0	0	0	0	0	0	0	0	0	0	0	0	0	0	0	0	0	0	0
Bacteroidetes	Bacteroidia	Bacteroidales	Paludibacteraceae	Paludibacter	Paludibacter jiangxiensis	Bacteria__Bacteroidetes__Bacteroidia__Bacteroidales__Paludibacteraceae__Paludibacter__Paludibacter jiangxiensis	0	0	0	0	0	0	0	0	0	0	0	0	0	0	0	0	0	0	0	0	0	0	0	0	0	0	0	0	0	0	0	0	0	0	0	0	0	0	0	0	0	0	0
Bacteroidetes	Bacteroidia	Bacteroidales	Paludibacteraceae	Paludibacter	Paludibacter propionicigenes	Bacteria__Bacteroidetes__Bacteroidia__Bacteroidales__Paludibacteraceae__Paludibacter__Paludibacter propionicigenes	0	0	0	0	0	0	0	0	0	0	0	0	0	0	0	0	0	0	0	0	0	0	0	0	0	0	0	0	0	0	0	0	0	0	0	0	0	0	0	0	0	0	0
Bacteroidetes	Bacteroidia	Bacteroidales	Porphyromonadaceae	__	Macellibacteroides fermentans	Bacteria__Bacteroidetes__Bacteroidia__Bacteroidales__Porphyromonadaceae____Macellibacteroides fermentans	0	0	0	0	0	0	0	0	0	0	0	0	0	0	0	0	0	0	0	0	0	0	0	0	0	0	0	0	0	0	0	0	0	0	0	0	0	0	0	0	0	0	0
Bacteroidetes	Bacteroidia	Bacteroidales	Porphyromonadaceae	Barnesiella	Barnesiella intestinihominis	Bacteria__Bacteroidetes__Bacteroidia__Bacteroidales__Porphyromonadaceae__Barnesiella__Barnesiella intestinihominis	0	0	0	0	0	0	0	0	0	0	0	0	0	0	0	0	0	0	0	0	0	0	0	0	0	0	0	0	0	0	0	0	0	0	0	0	0	0	0	0	0	0	0
Bacteroidetes	Bacteroidia	Bacteroidales	Porphyromonadaceae	Barnesiella	Barnesiella viscericola	Bacteria__Bacteroidetes__Bacteroidia__Bacteroidales__Porphyromonadaceae__Barnesiella__Barnesiella viscericola	0	0	0	0	0	0	0	0	0	0	0	0	0	0	0	0	0	0	0	0	0	0	0	0	0	0	0	0	0	0	0	0	0	0	0	0	0	0	0	0	0	0	0
Bacteroidetes	Bacteroidia	Bacteroidales	Porphyromonadaceae	Paludibacter	Paludibacter propionicigenes	Bacteria__Bacteroidetes__Bacteroidia__Bacteroidales__Porphyromonadaceae__Paludibacter__Paludibacter propionicigenes	0	0	0	0	0	0	0	0	0	0	0	0	0	0	0	0	0	0	0	0	0	0	0	0	0	0	0	0	0	0	0	0	0	0	0	0	0	0	0	0	0	0	0
Bacteroidetes	Bacteroidia	Bacteroidales	Porphyromonadaceae	Parabacteroides	Parabacteroides distasonis	Bacteria__Bacteroidetes__Bacteroidia__Bacteroidales__Porphyromonadaceae__Parabacteroides__Parabacteroides distasonis	0	0	0	0	0	0	0	0	0	0	0	0	0	0	0	0	0	0	0	0	0	0	0	0	0	0	0	0	0	0	0	0	0	0	0	0	0	0	0	0	0	0	0
Bacteroidetes	Bacteroidia	Bacteroidales	Porphyromonadaceae	Parabacteroides	Parabacteroides goldsteinii	Bacteria__Bacteroidetes__Bacteroidia__Bacteroidales__Porphyromonadaceae__Parabacteroides__Parabacteroides goldsteinii	0	0	0	0	0	0	0	0	0	0	0	0	0	0	0	0	0	0	0	0	0	0	0	0	0	0	0	0	0	0	0	0	0	0	0	0	0	0	0	0	0	0	0
Bacteroidetes	Bacteroidia	Bacteroidales	Porphyromonadaceae	Parabacteroides	Parabacteroides merdae	Bacteria__Bacteroidetes__Bacteroidia__Bacteroidales__Porphyromonadaceae__Parabacteroides__Parabacteroides merdae	0	0	0	0	0	0	0	0	0	0	0	0	0	0	0	0	0	0	0	0	0	0	0	0	0	0	0	0	0	0	0	0	0	0	0	0	0	0	0	0	0	0	0
Bacteroidetes	Bacteroidia	Bacteroidales	Porphyromonadaceae	Porphyromonas	Porphyromonas asaccharolytica	Bacteria__Bacteroidetes__Bacteroidia__Bacteroidales__Porphyromonadaceae__Porphyromonas__Porphyromonas asaccharolytica	0	0	0	0	0	0	0	0	0	0	0	0	0	0	0	0	0	0	0	0	0	0	0	0	0	0	0	0	0	0	0	0	0	0	0	0	0	0.0874004	0.0172097	0	0.0454482	0.00573658	0
Bacteroidetes	Bacteroidia	Bacteroidales	Porphyromonadaceae	Porphyromonas	Porphyromonas catoniae	Bacteria__Bacteroidetes__Bacteroidia__Bacteroidales__Porphyromonadaceae__Porphyromonas__Porphyromonas catoniae	0	0	0.333214	1.22224	0.443572	0.713391	0.176926	0	0	0.117185	1.60112	0.0919305	0.00241441	0.652906	0.00642674	0.012072	0.105307	0.0706941	0	0	0.587881	0.412386	0.300989	0	0	0	0.0742574	0.00737427	0.0224517	0.0135014	0.0597853	0	0	0.00779808	0.0215233	0.00893123	0	0	0	0	0	0	0
Bacteroidetes	Bacteroidia	Bacteroidales	Porphyromonadaceae	Porphyromonas	Porphyromonas gulae	Bacteria__Bacteroidetes__Bacteroidia__Bacteroidales__Porphyromonadaceae__Porphyromonas__Porphyromonas gulae	1.45019	5.1419	0.0939261	0.0151966	0.037516	0	1.08913	3.13446	0.832482	0.101101	0	0	0.277657	0.938741	0.122108	0.0265585	0.0330966	0.0407027	0.176048	0.145511	0.0768608	0.22428	0.0617924	0.0560876	0.0516199	0.400677	0.623312	0.00245809	0	0.0360036	0.140365	0.0134521	1.30991	0	0	0	0.44479	0.839043	0.157756	0	0	0	0.458678
Bacteroidetes	Bacteroidia	Bacteroidales	Porphyromonadaceae	Porphyromonas	Porphyromonas pasteri	Bacteria__Bacteroidetes__Bacteroidia__Bacteroidales__Porphyromonadaceae__Porphyromonas__Porphyromonas pasteri	0	0	0	0	0	0	0	0	0	0	0	0	0	0	0	0	0	0	0	0	0	0	0	0	0	0	0	0	0	0	0	0	0	0	0	0	0	0	0	0	0	0	0
Bacteroidetes	Bacteroidia	Bacteroidales	Porphyromonadaceae	Porphyromonas	Porphyromonas pogonae	Bacteria__Bacteroidetes__Bacteroidia__Bacteroidales__Porphyromonadaceae__Porphyromonas__Porphyromonas pogonae	0	0	0	0	0	0	0	0	0	0	0	0	0	0	0	0	0	0	0	0	0	0	0	0	0	0	0	0	0	0	0	0	0	0	0	0	0	0	0	0	0	0	0
Bacteroidetes	Bacteroidia	Bacteroidales	Porphyromonadaceae	Porphyromonas	Porphyromonas somerae	Bacteria__Bacteroidetes__Bacteroidia__Bacteroidales__Porphyromonadaceae__Porphyromonas__Porphyromonas somerae	0	0	0	0	0	0	0	0	0	0	0	0	0	0	0	0	0	0	0	0	0	0	0	0	0	0	0	0	0	0	0	0	0	0	0	0	0.00706015	0.0244721	0.0544975	0.194154	0.0734163	0.238068	0.0286674
Bacteroidetes	Bacteroidia	Bacteroidales	Prevotellaceae	__	Alloprevotella rava	Bacteria__Bacteroidetes__Bacteroidia__Bacteroidales__Prevotellaceae____Alloprevotella rava	0	0	0	0.00217094	0.037516	0.00223634	0	0	0	0.0252752	0.00847153	0.0127681	0.00482882	0	0	0.00965764	0.117343	0	0	0	0.00207732	0.0168813	0.0019933	0.168263	0.00245809	0	0	0.00491618	0	0	0.036391	0	0.00297708	5.97333	0	0	0	0.356593	0.390087	0	0	0	0.339913
Bacteroidetes	Bacteroidia	Bacteroidales	Prevotellaceae	__	Alloprevotella tannerae	Bacteria__Bacteroidetes__Bacteroidia__Bacteroidales__Prevotellaceae____Alloprevotella tannerae	1.22224	0.443572	0.713391	0.00868376	0.154478	0	0.117185	1.60112	0.0919305	0.0206797	0	0.00255363	0.012072	0.105307	0.0706941	0.0241441	0.00601757	0.0107112	0.412386	0.300989	0	0	0.00797321	0.0249278	0.0491618	0.512936	0.378038	0	0	0	0.0337917	0.0968549	0.038702	0	0	0	0.158853	0.00349601	0	0	0	0	0.0941928
Bacteroidetes	Bacteroidia	Bacteroidales	Prevotellaceae	__	Marseilla massiliensis	Bacteria__Bacteroidetes__Bacteroidia__Bacteroidales__Prevotellaceae____Marseilla massiliensis	0.0151966	0.037516	0	0.0108547	0.370746	0	0.101101	0	0	0	0.00423576	0	0.0265585	0.0330966	0.0407027	0	0	0	0.22428	0.0617924	0.0560876	0	0	0	0.00737427	0.0224517	0.0135014	0	0	0	0.0337917	0.0860932	0.00595415	0.0493879	0.52194	0.178625	0	0.262201	0.533502	0	0	0.00286829	0.143337
Bacteroidetes	Bacteroidia	Bacteroidales	Prevotellaceae	__	Massiliprevotella massiliensis	Bacteria__Bacteroidetes__Bacteroidia__Bacteroidales__Prevotellaceae____Massiliprevotella massiliensis	0	0	0	0	0	0	0	0	0	0	0	0	0	0	0	0	0	0	0	0	0	0	0	0	0	0	0	0	0	0	0	0	0	0	0	0	0	0	0	0	0	0	0
Bacteroidetes	Bacteroidia	Bacteroidales	Prevotellaceae	__	Prevotellamassilia timonensis	Bacteria__Bacteroidetes__Bacteroidia__Bacteroidales__Prevotellaceae____Prevotellamassilia timonensis	0.00217094	0.037516	0.00223634	0	0.00441365	0	0.0252752	0.00847153	0.0127681	0	0	0	0.00965764	0.117343	0	0	0	0	0.0168813	0.0019933	0.168263	0	0	0	0.00245809	0	0.0360036	0	0	0	0.00519872	0	0.0119083	0	0.00269041	0.038702	1.10138	1.1604	1.08708	0	0	0.0975218	2.27701
Bacteroidetes	Bacteroidia	Bacteroidales	Prevotellaceae	Alloprevotella	Alloprevotella rava	Bacteria__Bacteroidetes__Bacteroidia__Bacteroidales__Prevotellaceae__Alloprevotella__Alloprevotella rava	0	0	0	0	0	0	0	0	0	0	0	0	0	0	0	0	0	0	0	0	0	0	0	0	0	0	0	0	0	0	0	0	0	0	0	0	0	0	0	0	0	0	0
Bacteroidetes	Bacteroidia	Bacteroidales	Prevotellaceae	Alloprevotella	Alloprevotella tannerae	Bacteria__Bacteroidetes__Bacteroidia__Bacteroidales__Prevotellaceae__Alloprevotella__Alloprevotella tannerae	0	0	0	0	0	0	0	0	0	0	0	0	0	0	0	0	0	0	0	0	0	0	0	0	0	0	0	0	0	0	0	0	0	0	0	0	0	0	0	0	0	0	0
Bacteroidetes	Bacteroidia	Bacteroidales	Prevotellaceae	Marseilla	Marseilla massiliensis	Bacteria__Bacteroidetes__Bacteroidia__Bacteroidales__Prevotellaceae__Marseilla__Marseilla massiliensis	0	0	0	0	0	0	0	0	0	0	0	0	0	0	0	0	0	0	0	0	0	0	0	0	0	0	0	0	0	0	0	0	0	0	0	0	0	0	0	0	0	0	0
Bacteroidetes	Bacteroidia	Bacteroidales	Prevotellaceae	Paraprevotella	Paraprevotella clara	Bacteria__Bacteroidetes__Bacteroidia__Bacteroidales__Prevotellaceae__Paraprevotella__Paraprevotella clara	0.00868376	0.154478	0	0	0.0132409	0.033545	0.0206797	0	0.00255363	0	0	0	0.0241441	0.00601757	0.0107112	0	0	0.00642674	0	0.00797321	0.0249278	0	0	0	0.00491618	0	0	0.16715	0.0155435	0.0180018	0.00779808	0.0215233	0.00893123	0	0.0134521	0.0506103	1.01313	2.192	1.61771	0	0	0	2.4572
Bacteroidetes	Bacteroidia	Bacteroidales	Prevotellaceae	Prevotella	Prevotella albensis	Bacteria__Bacteroidetes__Bacteroidia__Bacteroidales__Prevotellaceae__Prevotella__Prevotella albensis	0	0	0	0	0	0	0	0	0	0	0	0	0	0	0	0	0	0	0	0	0	0	0	0	0	0	0	0	0	0	0	0	0	0	0	0	0	0	0	0	0	0	0
Bacteroidetes	Bacteroidia	Bacteroidales	Prevotellaceae	Prevotella	Prevotella amnii	Bacteria__Bacteroidetes__Bacteroidia__Bacteroidales__Prevotellaceae__Prevotella__Prevotella amnii	0.00434188	0.0264819	0.00223634	0.0976923	0	0.0178907	0.0137864	0.0254146	0.00255363	0.0850164	0.0275325	0.135342	0.0193153	0.0210615	0	0.0241441	0.0511494	0.0385604	0.00964646	0	0.00415464	0	0.00597991	0.0186959	0.00983236	0.00345411	0.00450045	6.20466	14.1601	1.77768	0.036391	0.00538083	0.00595415	0.0987757	0.0161425	0.0297708	0	0	0	0	0	0	0
Bacteroidetes	Bacteroidia	Bacteroidales	Prevotellaceae	Prevotella	Prevotella baroniae	Bacteria__Bacteroidetes__Bacteroidia__Bacteroidales__Prevotellaceae__Prevotella__Prevotella baroniae	0.0564444	0.0132409	0	0	0	0	0	0.0148252	0	0.0206797	0.0169431	0.0153218	0	0.0270791	0	0.00724323	0.0511494	0.0749786	0	0	0.00207732	0.371389	0.105645	0.0560876	0	0	0.0112511	0	0.129529	0.0090009	0	0	0	0.150763	0.045737	0.223281	0.109432	0.0209761	0.00286829	0.00943236	0.120976	0.00286829	5.09829
Bacteroidetes	Bacteroidia	Bacteroidales	Prevotellaceae	Prevotella	Prevotella bivia	Bacteria__Bacteroidetes__Bacteroidia__Bacteroidales__Prevotellaceae__Prevotella__Prevotella bivia	0	0	0	0	0	0	0	0	0	0	0	0	0	0	0	0	0	0	0	0	0	0	0	0	0	0	0	0	0	0	0	0	0	0	0	0	0	0.0419522	0.458926	0.1	0.141952	0.258926	0
Bacteroidetes	Bacteroidia	Bacteroidales	Prevotellaceae	Prevotella	Prevotella brevis	Bacteria__Bacteroidetes__Bacteroidia__Bacteroidales__Prevotellaceae__Prevotella__Prevotella brevis	3.1305	3.3632	1.37982	0.00434188	0.0264819	0.00223634	0.627283	0.0275325	0.0178754	0.00229774	0	0	0.0869187	2.85534	0.00214225	0.0724323	0.084246	0.137104	0.00241161	0.508292	0.500634	0.0168813	0.0318928	0.0145412	1.18726	3.66827	3.25833	0.137653	0.122621	0.0382538	0.306725	0.00807124	1.15213	0.0571859	0.0834028	0.0803811	0.893109	3.12893	0.702731	0.693109	3.22893	0.802731	9.21861
Bacteroidetes	Bacteroidia	Bacteroidales	Prevotellaceae	Prevotella	Prevotella bryantii	Bacteria__Bacteroidetes__Bacteroidia__Bacteroidales__Prevotellaceae__Prevotella__Prevotella bryantii	0	0	0	0	0	0	0	0	0	0	0	0	0	0	0	0	0	0	0	0	0	0	0	0	0	0	0	0	0	0	0	0	0	0	0	0	0	0.00699203	0	0.002	0.00399203	0.001	0
Bacteroidetes	Bacteroidia	Bacteroidales	Prevotellaceae	Prevotella	Prevotella buccae	Bacteria__Bacteroidetes__Bacteroidia__Bacteroidales__Prevotellaceae__Prevotella__Prevotella buccae	0	0	0	0	0	0	0	0	0	0	0	0	0	0	0	0	0	0	0	0	0	0	0	0	0	0	0	0	0	0	0	0	0	0	0	0	0	0	0.020078	0.01	0	0.010078	0
Bacteroidetes	Bacteroidia	Bacteroidales	Prevotellaceae	Prevotella	Prevotella buccalis	Bacteria__Bacteroidetes__Bacteroidia__Bacteroidales__Prevotellaceae__Prevotella__Prevotella buccalis	0	0	0	0.0564444	0.0132409	0	0.00459548	0	0	0	0	0	0	0	0	0.065189	1.21555	0.109254	0	0	0	0	0.0279062	0.0976339	0	0	0	0.0294971	0.0742634	0.139514	0.181955	0	0	0.0441891	1.20807	0	0.0706015	0.510418	0.679784	0.00706015	0	0	0.012286
Bacteroidetes	Bacteroidia	Bacteroidales	Prevotellaceae	Prevotella	Prevotella colorans	Bacteria__Bacteroidetes__Bacteroidia__Bacteroidales__Prevotellaceae__Prevotella__Prevotella colorans	0	0	0	0	0	0	0	0	0	0	0	0	0	0	0	0	0	0	0	0	0	0	0	0	0	0	0	0	0	0	0	0	0	0	0	0	0.374188	0.279681	0.106127	1.21435	13.3932	26.8931	0.0819068
Bacteroidetes	Bacteroidia	Bacteroidales	Prevotellaceae	Prevotella	Prevotella copri	Bacteria__Bacteroidetes__Bacteroidia__Bacteroidales__Prevotellaceae__Prevotella__Prevotella copri	1.95385	2.29951	1.10699	3.1305	3.3632	1.17982	2.96638	1.03776	1.22319	0.0367639	0.0169431	0.0689479	0.910232	3.43002	1.17823	0	0.00601757	0	10.7582	0.745495	0.793535	0	0	0	7.20466	14.1601	1.77768	0.685807	0.0155435	0.00675068	1.02675	8.28917	1.7148	0	0	0	28.3112	7.0165	2.56138	2.817	3.92253	2.01067	6.27816
Bacteroidetes	Bacteroidia	Bacteroidales	Prevotellaceae	Prevotella	Prevotella corporis	Bacteria__Bacteroidetes__Bacteroidia__Bacteroidales__Prevotellaceae__Prevotella__Prevotella corporis	0	0.00882729	0.391359	0	0	0	0.0206797	0.00635364	0.00255363	0	0	0	0.0241441	0.0511494	0.0385604	0	0	0	0	0.00597991	0.0186959	0	0	0	0	0.129529	0.0090009	0	0	0	0.0233942	0.0269041	0.0148854	0.246939	0.0941645	0.241143	0	0	0	0	0	0	0
Bacteroidetes	Bacteroidia	Bacteroidales	Prevotellaceae	Prevotella	Prevotella dentalis	Bacteria__Bacteroidetes__Bacteroidia__Bacteroidales__Prevotellaceae__Prevotella__Prevotella dentalis	0.106376	0.319989	0.0290724	1.65385	2.29951	1.10699	0.289515	0.00635364	0.252809	0	0	0	0.00724323	0.0511494	0.0749786	0.161765	0.00300879	0.12425	0.371389	0.105645	0.0560876	0.07476	0.0119598	2.1101	0.137653	0.122621	0.0382538	0	0	0.020252	0.0987757	0.0161425	0.0297708	0	0	0	5.88464	1.12572	0.430243	0.0105902	2.08362	0.298302	5.29486
Bacteroidetes	Bacteroidia	Bacteroidales	Prevotellaceae	Prevotella	Prevotella dentasini	Bacteria__Bacteroidetes__Bacteroidia__Bacteroidales__Prevotellaceae__Prevotella__Prevotella dentasini	0.0412479	0.147857	0.140889	0	0.00882729	0.391359	0.0850164	0.0275325	0.135342	0.00689322	0.0593007	8.85138	0.0724323	0.084246	0.137104	0	0	0	0.0168813	0.0318928	0.0145412	0	0	0	0.0294971	0.0742634	0.139514	0.108156	0	0.00450045	0.150763	0.045737	0.223281	0	0	0	0	0	0	0	0	0	0
Bacteroidetes	Bacteroidia	Bacteroidales	Prevotellaceae	Prevotella	Prevotella denticola	Bacteria__Bacteroidetes__Bacteroidia__Bacteroidales__Prevotellaceae__Prevotella__Prevotella denticola	0.0976923	0	0.0178907	0.106376	0.319989	0.0290724	0.0206797	0.0169431	0.0153218	0.289515	0.0254146	0.357508	0.065189	1.21555	0.109254	0.00241441	0.00300879	0.00214225	0	0.0279062	0.0976339	0.00241161	0	0	0.685807	0.0155435	0.00675068	0	0	0.00450045	0.0571859	0.0834028	0.0803811	3.56448	0.271732	0.0148854	0	0.00699203	0	0	0	0	0
Bacteroidetes	Bacteroidia	Bacteroidales	Prevotellaceae	Prevotella	Prevotella disiens	Bacteria__Bacteroidetes__Bacteroidia__Bacteroidales__Prevotellaceae__Prevotella__Prevotella disiens	0	0	0	0	0	0	0	0	0	0	0	0	0	0	0	0	0	0	0	0	0	0	0	0	0	0	0	0	0	0	0	0	0	0	0	0	0	0	0	0	0	0.0803121	0
Bacteroidetes	Bacteroidia	Bacteroidales	Prevotellaceae	Prevotella	Prevotella enoeca	Bacteria__Bacteroidetes__Bacteroidia__Bacteroidales__Prevotellaceae__Prevotella__Prevotella enoeca	0	0	0	0.0412479	0.647857	0.140889	0.00229774	0	0	0.110292	0.0402397	0.0434116	0	0.00601757	0	0.931131	0.153448	0.543273	0	0	0	0	0.243183	0.118407	0	0	0	0	0.00345411	0	0.0441891	0.00807124	0	0.0129968	4.04907	1.37541	0	0	0	0	0.00699203	0	0
Bacteroidetes	Bacteroidia	Bacteroidales	Prevotellaceae	Prevotella	Prevotella fusca	Bacteria__Bacteroidetes__Bacteroidia__Bacteroidales__Prevotellaceae__Prevotella__Prevotella fusca	0	0	0	0.0195385	0.075032	0.138653	0	0	0	0.0137864	0.0105894	0.020429	0	0	0	0.632575	2.28668	0.0235647	0	0	0	0.0385858	0.277069	0	0	0	0.020252	0.487587	0.0103623	2.72682	0	0	0	0.028593	0.0834028	0.00893123	0.00706015	0	0	0	0	0	0
Bacteroidetes	Bacteroidia	Bacteroidales	Prevotellaceae	Prevotella	Prevotella histicola	Bacteria__Bacteroidetes__Bacteroidia__Bacteroidales__Prevotellaceae__Prevotella__Prevotella histicola	0	0	0	0	0	0	0	0	0	0	0	0	0	0	0	0	0	0	0	0	0	0	0	0	0	0	0	0	0	0	0	0	0	0	0	0	0	0	0	0	0	0	0
Bacteroidetes	Bacteroidia	Bacteroidales	Prevotellaceae	Prevotella	Prevotella jejuni	Bacteria__Bacteroidetes__Bacteroidia__Bacteroidales__Prevotellaceae__Prevotella__Prevotella jejuni	0	0	0	0	0	0	0	0	0	0	0	0	0	0	0	0	0	0	0	0	0	0	0	0	0	0	0	0	0	0	0	0	0	0	0	0	0	0	0	0.123553	0.139841	0.195044	0
Bacteroidetes	Bacteroidia	Bacteroidales	Prevotellaceae	Prevotella	Prevotella loescheii	Bacteria__Bacteroidetes__Bacteroidia__Bacteroidales__Prevotellaceae__Prevotella__Prevotella loescheii	0	0	0	0	0	0	0	0	0	0	0	0	0	0	0	0	0	0	0	0	0	0	0	0	0	0	0	0	0	0	0	0	0	0	0	0	0	0.010488	0	1.6309	1.22361	0.828935	0
Bacteroidetes	Bacteroidia	Bacteroidales	Prevotellaceae	Prevotella	Prevotella maculosa	Bacteria__Bacteroidetes__Bacteroidia__Bacteroidales__Prevotellaceae__Prevotella__Prevotella maculosa	0	0	0	0	0	0	0	0	0	0	0	0	0	0	0	0	0	0	0	0	0	0	0	0	0	0	0	0	0	0	0	0	0	0	0	0	0	0	0	0	0	0	0
Bacteroidetes	Bacteroidia	Bacteroidales	Prevotellaceae	Prevotella	Prevotella marshii	Bacteria__Bacteroidetes__Bacteroidia__Bacteroidales__Prevotellaceae__Prevotella__Prevotella marshii	0	0	0	0	0	0	0	0	0	0	0	0	0	0	0	0	0	0	0	0	0	0	0	0	0	0	0	0	0	0	0	0	0	0	0	0	0	0.00699203	0	0	0.00699203	0.00286829	0
Bacteroidetes	Bacteroidia	Bacteroidales	Prevotellaceae	Prevotella	Prevotella melaninogenica	Bacteria__Bacteroidetes__Bacteroidia__Bacteroidales__Prevotellaceae__Prevotella__Prevotella melaninogenica	0.071641	0.0154478	0.0156544	0.169333	1.99718	1.31944	0.0367639	0.0169431	0.0689479	0.28492	0	0	0.161765	0.00300879	0.12425	0.0144865	0.0692021	0.312768	0.07476	0.0119598	0.110098	0.0699368	0.0119598	0.0145412	0.108156	0	0.00450045	0.130279	0.0552658	0.472547	0.246939	0.0941645	0.241143	0.127369	0.0726412	1.62197	0	0	0	0.374188	0.279681	0.106127	0
Bacteroidetes	Bacteroidia	Bacteroidales	Prevotellaceae	Prevotella	Prevotella micans	Bacteria__Bacteroidetes__Bacteroidia__Bacteroidales__Prevotellaceae__Prevotella__Prevotella micans	0	0	0	0	0	0	0	0	0	0	0	0	0	0	0	0	0	0	0	0	0	0	0	0	0	0	0	0	0	0	0	0	0	0	0	0	0	0	0	28.3112	7.0165	2.56138	0
Bacteroidetes	Bacteroidia	Bacteroidales	Prevotellaceae	Prevotella	Prevotella multiformis	Bacteria__Bacteroidetes__Bacteroidia__Bacteroidales__Prevotellaceae__Prevotella__Prevotella multiformis	0	0	0	0	0	0	0	0	0	0	0	0	0	0	0	0	0	0	0	0	0	0	0	0	0	0	0	0	0	0	0	0	0	0	0	0	0	0	0	5.88464	1.12572	0.430243	0.012286
Bacteroidetes	Bacteroidia	Bacteroidales	Prevotellaceae	Prevotella	Prevotella multisaccharivorax	Bacteria__Bacteroidetes__Bacteroidia__Bacteroidales__Prevotellaceae__Prevotella__Prevotella multisaccharivorax	0.0238803	0	0	0.0434188	0.0441365	0.0156544	0	0	0	0	0.00847153	0.329418	0	0	0	0.20281	0.758214	0.177806	0	0	0	0	0.883671	0.234737	0	0	0.00450045	0.0516199	0.0138164	0.0337534	0	0	0	0	0.0269041	0.0178625	0.00706015	0	0	0	0.00699203	0	0
Bacteroidetes	Bacteroidia	Bacteroidales	Prevotellaceae	Prevotella	Prevotella nigrescens	Bacteria__Bacteroidetes__Bacteroidia__Bacteroidales__Prevotellaceae__Prevotella__Prevotella nigrescens	0	0	0	0	0.0110341	0.0156544	0	0	0	0.420487	0.118601	0.135342	0.00241441	0.00300879	0.00214225	0	0	0	0.00241161	0	0	0	0	0.00415464	0	0.00345411	0	0.0417875	0.181341	0	0	0	0	0.0441891	0	0	0	0	0	0	0	0	0
Bacteroidetes	Bacteroidia	Bacteroidales	Prevotellaceae	Prevotella	Prevotella oralis	Bacteria__Bacteroidetes__Bacteroidia__Bacteroidales__Prevotellaceae__Prevotella__Prevotella oralis	0.0195385	0.075032	0.138653	0	0	0	0.00689322	0.0593007	11.8514	0.0275729	0	0.00510725	1.73113	0.153448	1.04327	0	0	0.00428449	0	0.243183	0.118407	0.0482323	0	0.00415464	2.48759	0.0103623	0.726823	0	0	0.00675068	4.56448	0.271732	0.0148854	0.24434	0.00538083	0.342364	1.21435	13.3932	26.8931	0	0	0	2.01081
Bacteroidetes	Bacteroidia	Bacteroidales	Prevotellaceae	Prevotella	Prevotella oris	Bacteria__Bacteroidetes__Bacteroidia__Bacteroidales__Prevotellaceae__Prevotella__Prevotella oris	0.169333	1.99718	1.31944	0	0	0.013418	0.289515	0.0254146	0.357508	0.222881	0.0127073	0.125128	0.632575	2.28668	0.0235647	0.147279	0.120351	0.27635	0.0385858	0.277069	0	0.564318	0.0318928	0.08517	0.130279	0.0552658	0.472547	0.0344133	0	0.130513	0.0129968	4.04907	1.37541	0.00519872	0	2.00655	2.817	3.92253	2.01067	0	0	0	3.13703
Bacteroidetes	Bacteroidia	Bacteroidales	Prevotellaceae	Prevotella	Prevotella oulorum	Bacteria__Bacteroidetes__Bacteroidia__Bacteroidales__Prevotellaceae__Prevotella__Prevotella oulorum	0.0434188	0.0441365	0.0156544	0.247487	0.260405	0.0961624	0.110292	0.0402397	0.0434116	0.0137864	0.0254146	0.00255363	0.0144865	0.0692021	0.312768	0.0555314	0.042123	0.0407027	0.0699368	0.0119598	0.0145412	0	0	2.55718	0.0516199	0.0138164	0.0337534	0.199105	0.20552	0.182268	0.028593	0.0834028	0.00893123	1.00335	0.476203	0.196487	0	0	0	0	0	0	0
Bacteroidetes	Bacteroidia	Bacteroidales	Prevotellaceae	Prevotella	Prevotella paludivivens	Bacteria__Bacteroidetes__Bacteroidia__Bacteroidales__Prevotellaceae__Prevotella__Prevotella paludivivens	0	0.0110341	0.0156544	0	0.103721	0.0245997	0.0137864	0.0105894	0.020429	0	0.0148252	0	0.20281	0.758214	0.177806	0.301405	0.475388	0.0428449	0	1.88367	0.234737	1.03458	0.203317	0.461165	0.0417875	0.181341	0	0.0344133	0	0.00675068	0.127369	0.0726412	1.82197	0.036391	0.00538083	0.00595415	0.0105902	2.08362	0.298302	0.00706015	0	0	0.0573348
Bacteroidetes	Bacteroidia	Bacteroidales	Prevotellaceae	Prevotella	Prevotella ruminicola	Bacteria__Bacteroidetes__Bacteroidia__Bacteroidales__Prevotellaceae__Prevotella__Prevotella ruminicola	0	0	0	0	0	0	0	0	0	0	0	0	0	0	0	0	0	0	0	0	0	0	0	0	0	0	0	0	0	0	0	0	0	0	0	0	0	0	0	0	0	0	0.00409534
Bacteroidetes	Bacteroidia	Bacteroidales	Prevotellaceae	Prevotella	Prevotella saccharolytica	Bacteria__Bacteroidetes__Bacteroidia__Bacteroidales__Prevotellaceae__Prevotella__Prevotella saccharolytica	0	0	0	0.0173675	0.116962	0.0737991	0.28492	0	0	0.627283	0.0275325	0.0178754	0	0	0	0.0193153	0.0210615	0	0	0	0.00415464	0.00964646	0	0.00415464	0	0	0.00675068	1.31999	1.05523	0.108011	0	0.0269041	0.0178625	0	0	0	0	0	0.0803121	0	0.010488	0	0.00409534
Bacteroidetes	Bacteroidia	Bacteroidales	Prevotellaceae	Prevotella	Prevotella salivae	Bacteria__Bacteroidetes__Bacteroidia__Bacteroidales__Prevotellaceae__Prevotella__Prevotella salivae	0	0	0.013418	0	0	0	0	0.00847153	0.329418	0.00459548	0	0	0	0	0.00428449	0	0.0270791	0	0.0482323	0	0.00415464	0	0	0.00207732	0.0344133	0	0.130513	0.00983236	0.00345411	0.00450045	0.0441891	0	0	0.306725	0.00807124	1.15213	0	0.00699203	0	0	0.010488	0	0.00409534
Bacteroidetes	Bacteroidia	Bacteroidales	Prevotellaceae	Prevotella	Prevotella scopos	Bacteria__Bacteroidetes__Bacteroidia__Bacteroidales__Prevotellaceae__Prevotella__Prevotella scopos	0.247487	0.260405	0.0961624	0.071641	0.0154478	0.0156544	0.420487	0.118601	0.135342	2.96638	3.03776	1.22319	0.147279	0.120351	0.27635	0.0869187	3.95534	0.00214225	0.564318	0.0318928	0.08517	0.00241161	0.508292	0.500634	0.199105	0.20552	0.182268	0	0	0.0112511	0.24434	0.00538083	0.342364	0.181955	0	0	0	0	0	0	0.00699203	0	0
Bacteroidetes	Bacteroidia	Bacteroidales	Prevotellaceae	Prevotella	Prevotella shahii	Bacteria__Bacteroidetes__Bacteroidia__Bacteroidales__Prevotellaceae__Prevotella__Prevotella shahii	0	0.103721	0.0245997	0.0238803	0	0	0.0275729	0	0.00510725	1.02068	0.00635364	0.00255363	0.0555314	0.042123	0.0407027	0	0	0	0	0	2.55718	0	0	0	0.0344133	0	0.00675068	1.18726	4.66827	3.25833	0.00519872	0	2.00655	1.02675	8.28917	1.7148	0.123553	0.139841	0.195044	0	0	0	0.159718
Bacteroidetes	Bacteroidia	Bacteroidales	Prevotellaceae	Prevotella	Prevotella stercorea	Bacteria__Bacteroidetes__Bacteroidia__Bacteroidales__Prevotellaceae__Prevotella__Prevotella stercorea	0.0173675	0.116962	0.0737991	0	0	0	0.222881	0.0127073	0.125128	0.289515	0.00635364	0.252809	0.101405	0.475388	0.0428449	0.910232	3.43002	1.17823	1.03458	0.203317	0.461165	9.75821	0.745495	0.793535	1.31999	1.05523	0.108011	0	0	0	1.00335	0.476203	0.196487	0.0233942	0.0269041	0.0148854	1.6309	1.22361	0.828935	0	0	0	3.72676
Bacteroidetes	Bacteroidia	Bacteroidales	Prevotellaceae	Prevotella	Prevotella timonensis	Bacteria__Bacteroidetes__Bacteroidia__Bacteroidales__Prevotellaceae__Prevotella__Prevotella timonensis	0	0	0	0	0	0	0	0	0	0	0	0	0	0	0	0	0	0	0	0	0	0	0	0	0	0	0	0	0	0	0	0	0	0	0	0	0	0.00699203	0.00286829	0	0	0	0
Bacteroidetes	Bacteroidia	Bacteroidales	Prevotellaceae	Prevotellamassilia	Prevotellamassilia timonensis	Bacteria__Bacteroidetes__Bacteroidia__Bacteroidales__Prevotellaceae__Prevotellamassilia__Prevotellamassilia timonensis	0	0	0	0	0	0	0	0	0	0	0	0	0	0	0	0	0	0	0	0	0	0	0	0	0	0	0	0	0	0	0	0	0	0	0	0	0	0	0	0	0	0	0
Bacteroidetes	Bacteroidia	Bacteroidales	Rikenellaceae	__	Tidjanibacter massiliensis	Bacteria__Bacteroidetes__Bacteroidia__Bacteroidales__Rikenellaceae____Tidjanibacter massiliensis	0	0	0	0	0	0	0	0	0	0	0	0	0	0	0	0	0	0	0	0	0	0	0	0	0	0	0	0	0	0	0	0	0	0	0	0	0	0	0	0.0105902	0.122361	0.020078	0
Bacteroidetes	Bacteroidia	Bacteroidales	Rikenellaceae	Alistipes	Alistipes onderdonkii	Bacteria__Bacteroidetes__Bacteroidia__Bacteroidales__Rikenellaceae__Alistipes__Alistipes onderdonkii	0	0	0	0	0	0	0	0	0	0	0	0	0	0	0	0	0	0	0	0	0	0	0	0	0	0	0	0	0	0	0	0	0	0	0	0	0	0	0	0	0	0	0
Bacteroidetes	Bacteroidia	Bacteroidales	Rikenellaceae	Alistipes	Alistipes senegalensis	Bacteria__Bacteroidetes__Bacteroidia__Bacteroidales__Rikenellaceae__Alistipes__Alistipes senegalensis	0.00434188	0.00441365	0	0.0217094	0.0419296	0.0559084	0.00919097	0.0169431	0.00255363	0.172331	0.0508292	0.00766088	0	0.00601757	0	0.00965764	0.0150439	0.0299914	0.00482323	0	0.00415464	1.02976	0.0159464	0.08517	0	0.00172706	0	0	0.0138164	0.0090009	0	0.00538083	0.00297708	0	0	0	0	0	0	0.045891	0.0874004	0.00573658	0.00409534
Bacteroidetes	Bacteroidia	Bacteroidales	Rikenellaceae	Millionella	Millionella massiliensis	Bacteria__Bacteroidetes__Bacteroidia__Bacteroidales__Rikenellaceae__Millionella__Millionella massiliensis	0	0	0	0	0	0	0	0	0	0	0	0	0	0	0	0	0	0	0	0	0	0	0	0	0	0	0	0	0	0	0	0	0	0	0	0	0	0	0	0	0	0	0
Bacteroidetes	Bacteroidia	Bacteroidales	Rikenellaceae	Tidjanibacter	Tidjanibacter massiliensis	Bacteria__Bacteroidetes__Bacteroidia__Bacteroidales__Rikenellaceae__Tidjanibacter__Tidjanibacter massiliensis	0	0	0	0	0	0	0	0	0	0	0	0	0	0	0	0	0	0	0	0	0	0	0	0	0	0	0	0	0	0	0	0	0	0	0	0	0	0	0	0	0	0	0
Bacteroidetes	Bacteroidia	Bacteroidales	Tannerellaceae	Parabacteroides	Parabacteroides distasonis	Bacteria__Bacteroidetes__Bacteroidia__Bacteroidales__Tannerellaceae__Parabacteroides__Parabacteroides distasonis	0	0	0	0	0	0	0	0	0	0	0	0	0	0	0	0	0	0	0	0	0	0	0	0	0	0	0	0	0	0	0	0	0	0	0	0	0	0	0	0	0	0	0
Bacteroidetes	Bacteroidia	Bacteroidales	Tannerellaceae	Parabacteroides	Parabacteroides goldsteinii	Bacteria__Bacteroidetes__Bacteroidia__Bacteroidales__Tannerellaceae__Parabacteroides__Parabacteroides goldsteinii	0	0	0	0	0	0	0	0	0	0	0	0	0	0	0	0	0	0	0	0	0	0	0	0	0	0	0	0	0	0	0	0	0	0	0	0	0	0	0	0	0	0	0
Bacteroidetes	Bacteroidia	Bacteroidales	Tannerellaceae	Parabacteroides	Parabacteroides johnsonii	Bacteria__Bacteroidetes__Bacteroidia__Bacteroidales__Tannerellaceae__Parabacteroides__Parabacteroides johnsonii	0	0	0	0	0	0	0	0	0	0	0	0	0	0	0	0	0	0	0	0	0	0	0	0	0	0	0	0	0	0	0	0	0	0	0	0	0	0	0	0	0	0	0
Bacteroidetes	Bacteroidia	Bacteroidales	Tannerellaceae	Tannerella	Tannerella forsythia	Bacteria__Bacteroidetes__Bacteroidia__Bacteroidales__Tannerellaceae__Tannerella__Tannerella forsythia	0	0	0	0	0	0	0	0	0	0	0	0	0	0	0	0	0	0	0	0	0	0	0	0	0	0	0	0	0	0	0	0	0	0	0	0	0	0	0	0	0	0	0
Bacteroidetes	Bacteroidia	Marinilabiliales	Marinilabiliaceae	Anaerophaga	Anaerophaga thermohalophila	Bacteria__Bacteroidetes__Bacteroidia__Marinilabiliales__Marinilabiliaceae__Anaerophaga__Anaerophaga thermohalophila	0	0	0	0	0	0	0	0	0	0	0	0	0	0	0	0	0	0	0	0	0	0	0	0	0	0	0	0	0	0	0	0	0	0	0	0	0	0	0	0	0	0	0
Bacteroidetes	Bacteroidia	Marinilabiliales	Prolixibacteraceae	Meniscus	Meniscus glaucopis	Bacteria__Bacteroidetes__Bacteroidia__Marinilabiliales__Prolixibacteraceae__Meniscus__Meniscus glaucopis	0	0	0	0	0	0	0	0	0	0	0	0	0	0	0	0	0	0	0	0	0	0	0	0	0	0	0	0	0	0	0	0	0	0	0	0	0	0	0	0	0	0	0
Bacteroidetes	Cytophagia	Cytophagales	Cytophagaceae	Cytophaga	Cytophaga xylanolytica	Bacteria__Bacteroidetes__Cytophagia__Cytophagales__Cytophagaceae__Cytophaga__Cytophaga xylanolytica	0	0	0	0	0	0	0	0	0	0	0	0	0	0	0	0	0	0	0	0	0	0	0	0	0	0	0	0	0	0	0	0	0	0	0	0	0	0	0	0	0.0769123	0.020078	0
Bacteroidetes	Flavobacteriia	Flavobacteriales	Cryomorphaceae	Phaeocystidibacter	Phaeocystidibacter luteus	Bacteria__Bacteroidetes__Flavobacteriia__Flavobacteriales__Cryomorphaceae__Phaeocystidibacter__Phaeocystidibacter luteus	0	0	0	0	0	0	0	0	0	0	0	0	0	0	0	0	0	0	0	0	0	0	0	0	0	0	0	0	0	0	0	0	0	0	0	0	0	0	0	0	0	0	0
Bacteroidetes	Flavobacteriia	Flavobacteriales	Flavobacteriaceae	Galbibacter	Galbibacter mesophilus	Bacteria__Bacteroidetes__Flavobacteriia__Flavobacteriales__Flavobacteriaceae__Galbibacter__Galbibacter mesophilus	0	0	0	0	0	0	0	0	0	0	0	0	0	0	0	0	0	0	0	0	0	0	0	0	0	0	0	0	0	0	0	0	0	0	0	0	0	0	0	0	0	0	0
Bacteroidetes	Flavobacteriia	Flavobacteriales	Flavobacteriaceae	Pustulibacterium	Pustulibacterium marinum	Bacteria__Bacteroidetes__Flavobacteriia__Flavobacteriales__Flavobacteriaceae__Pustulibacterium__Pustulibacterium marinum	0	0	0	0	0	0	0	0	0	0	0	0	0	0	0	0	0	0	0	0	0	0	0	0	0	0	0	0	0	0	0	0	0	0	0	0	0	0	0	0	0	0	0
Bacteroidetes	Sphingobacteriia	Sphingobacteriales	Sphingobacteriaceae	Parapedobacter	Parapedobacter defluvii	Bacteria__Bacteroidetes__Sphingobacteriia__Sphingobacteriales__Sphingobacteriaceae__Parapedobacter__Parapedobacter defluvii	0	0	0	0	0	0	0	0	0	0	0	0	0	0	0	0	0	0	0	0	0	0	0	0	0	0	0	0	0	0	0	0	0	0	0	0	0	0	0	0	0	0	0
Candidatus Melainabacteria	__	Vampirovibrionales	__	Vampirovibrio	Vampirovibrio chlorellavorus	Bacteria__Candidatus Melainabacteria____Vampirovibrionales____Vampirovibrio__Vampirovibrio chlorellavorus	0	0	0	0	0	0	0	0	0	0	0	0	0	0	0	0	0	0	0	0	0	0	0	0	0	0	0	0	0	0	0	0	0	0	0	0	0	0	0	0	0	0	0
Chlamydiae	__	Chlamydiales	Chlamydiaceae	Chlamydia	Chlamydia suis	Bacteria__Chlamydiae____Chlamydiales__Chlamydiaceae__Chlamydia__Chlamydia suis	0	0	0	0	0	0	0	0	0	0	0	0	0	0	0	0	0	0	0	0	0	0	0	0	0	0	0	0	0	0	0	0	0	0	0	0	0	0	0.00286829	0	0.00349601	0.00573658	0
Chlamydiae	__	Chlamydiales	Chlamydiaceae	Chlamydia	Chlamydia trachomatis	Bacteria__Chlamydiae____Chlamydiales__Chlamydiaceae__Chlamydia__Chlamydia trachomatis	0.00651282	0.207441	0.0447267	0	0	0.00223634	0.0804209	0.00211788	0.158325	0	0	0	0.00482882	0.0692021	0.0214225	0.00724323	0.00902636	0.0107112	0.0241161	0.0597991	0	0.0361742	0.0717589	0.0747834	0.00491618	0.00690822	0.225023	0	0	0	0.00779808	0.0107617	0.110152	0	0	0	0	0	0	0	0	0	0
Chlamydiae	Chlamydiia	Chlamydiales	Chlamydiaceae	Chlamydia	Chlamydia suis	Bacteria__Chlamydiae__Chlamydiia__Chlamydiales__Chlamydiaceae__Chlamydia__Chlamydia suis	0	0	0	0	0	0	0	0	0	0	0	0	0	0	0	0	0	0	0	0	0	0	0	0	0	0	0	0	0	0	0	0	0	0	0	0	0	0	0	0	0	0	0
Cyanobacteria	__	Nostocales	__	Loriellopsis	Loriellopsis cavernicola	Bacteria__Cyanobacteria____Nostocales____Loriellopsis__Loriellopsis cavernicola	0	0	0	0	0	0	0	0	0	0	0	0	0	0	0	0	0	0	0	0	0	0	0	0	0	0	0	0	0	0	0	0	0	0	0	0	0	0	0	0	0	0	0
Cyanobacteria	__	Nostocales	Nostocaceae	Nostoc	Nostoc punctiforme	Bacteria__Cyanobacteria____Nostocales__Nostocaceae__Nostoc__Nostoc punctiforme	0	0	0	0	0	0	0	0	0	0.00459548	0.00423576	0	0	0.0150439	0	0	0	0.00642674	0	0	0	0.00241161	0.0179397	0.0643969	0.00245809	0	0	0	0	0	0	0.00269041	0	0.00259936	0.0376658	0.00893123	0	0	0	0	0	0	0
Deferribacteres	__	Deferribacterales	Deferribacteraceae	Mucispirillum	Mucispirillum schaedleri	Bacteria__Deferribacteres____Deferribacterales__Deferribacteraceae__Mucispirillum__Mucispirillum schaedleri	0	0	0	0	0	0	0	0	0	0	0	0	0	0	0	0	0	0	0	0	0	0	0	0	0	0	0	0	0	0	0	0	0	0	0	0	0	0.0139841	0.00573658	0.0388308	0	0.00286829	0.00409534
Deferribacteres	Deferribacteres	Deferribacterales	Deferribacteraceae	Mucispirillum	Mucispirillum schaedleri	Bacteria__Deferribacteres__Deferribacteres__Deferribacterales__Deferribacteraceae__Mucispirillum__Mucispirillum schaedleri	0	0	0	0	0	0	0	0	0	0	0	0	0	0	0	0	0	0	0	0	0	0	0	0	0	0	0	0	0	0	0	0	0	0	0	0	0	0	0	0	0	0	0
Elusimicrobia	__	Elusimicrobiales	Elusimicrobiaceae	Elusimicrobium	Elusimicrobium minutum	Bacteria__Elusimicrobia____Elusimicrobiales__Elusimicrobiaceae__Elusimicrobium__Elusimicrobium minutum	0	0	0	0	0	0	0	0	0	0	0	0	0	0	0	0	0	0	0	0	0	0	0	0	0	0	0	0	0	0	0	0	0	0	0	0	0	0.010488	0.0172097	0.247105	0.0664243	0.0143414	0
Fibrobacteres	__	Fibrobacterales	Fibrobacteraceae	Fibrobacter	Fibrobacter intestinalis	Bacteria__Fibrobacteres____Fibrobacterales__Fibrobacteraceae__Fibrobacter__Fibrobacter intestinalis	0	0	0	0	0	0	0	0	0	0	0	0	0	0	0	0	0	0	0	0	0	0	0	0	0	0	0	0	0	0	0	0	0	0	0	0	0.0494211	0.0804083	0.0975218	0.0176504	0.0454482	0.0573658	0.303055
Fibrobacteres	__	Fibrobacterales	Fibrobacteraceae	Fibrobacter	Fibrobacter succinogenes	Bacteria__Fibrobacteres____Fibrobacterales__Fibrobacteraceae__Fibrobacter__Fibrobacter succinogenes	0	0	0	0	0	0	0	0	0	0	0	0	0	0	0	0	0	0	0	0	0	0	0	0	0	0	0	0	0	0	0	0	0	0	0	0	0	0	0	0	0	0	0
Fibrobacteres	Fibrobacteria	Fibrobacterales	Fibrobacteraceae	Fibrobacter	Fibrobacter intestinalis	Bacteria__Fibrobacteres__Fibrobacteria__Fibrobacterales__Fibrobacteraceae__Fibrobacter__Fibrobacter intestinalis	0	0	0	0	0	0	0	0	0	0	0	0	0	0	0	0	0	0	0	0	0	0	0	0	0	0	0	0	0	0	0	0	0	0	0	0	0	0	0	0	0	0	0
Fibrobacteres	Fibrobacteria	Fibrobacterales	Fibrobacteraceae	Fibrobacter	Fibrobacter succinogenes	Bacteria__Fibrobacteres__Fibrobacteria__Fibrobacterales__Fibrobacteraceae__Fibrobacter__Fibrobacter succinogenes	0	0	0	0	0	0	0	0	0	0	0	0	0	0	0	0	0	0	0	0	0	0	0	0	0	0	0	0	0	0	0	0	0	0	0	0	0	0	0	0	0	0	0
Firmicutes	__	__	__	__	[Bacteroides] coagulans	Bacteria__Firmicutes__________[Bacteroides] coagulans	0	0	0	0	0	0	0	0	0	0	0	0	0	0	0	0	0	0	0	0	0	0	0	0	0	0	0	0	0	0	0	0	0	0	0	0	0.0105902	0.0978884	0.0516292	0.0388308	0.255209	0.160624	0.0368581
Firmicutes	__	__	__	__	Anaerosalibacter bizertensis	Bacteria__Firmicutes__________Anaerosalibacter bizertensis	0.00217094	0.0529638	0.0447267	0.0390769	0.0331024	0.013418	0	0.0211788	0.12002	0.0344661	0.0381219	0.0893769	0.0265585	0.108316	0.0535561	0	0	0	0.0297593	0.0159464	0.08517	0	0	0	0	0.0224517	0.175518	0	0	0	0.153362	0.00538083	0.259006	0.0545866	0.0376658	0.0506103	0	0	0	0	0	0	0
Firmicutes	__	__	__	__	Gottschalkia acidurici	Bacteria__Firmicutes__________Gottschalkia acidurici	0.0217094	0.0331024	0.0536721	0	0	0.00447267	0.0436571	0.0127073	0.0357508	0	0	0.00766088	0.00965764	0.0150439	0.0299914	0.00482882	0	0.00214225	0.0361742	0.0717589	0.0747834	0	0	0	0	0.0138164	0.0090009	0	0	0	0.0623847	0.0887837	0.077404	0.00519872	0	0	0	0	0	0	0	0	0
Firmicutes	__	__	__	Anaerococcus	Anaerococcus nagyae	Bacteria__Firmicutes________Anaerococcus__Anaerococcus nagyae	0	0	0	0	0	0	0	0	0	0	0	0	0	0	0	0	0	0	0	0	0	0	0	0	0	0	0	0	0	0	0	0	0	0	0	0	0	0	0.00573658	0.0211805	0.00699203	0.00860486	0
Firmicutes	__	__	__	Anaerococcus	Anaerococcus prevotii	Bacteria__Firmicutes________Anaerococcus__Anaerococcus prevotii	0	0	0	0	0	0	0	0	0	0	0	0	0	0	0	0	0	0	0	0	0	0	0	0	0	0	0	0	0	0	0	0	0	0	0	0	0	0	0.00286829	0.105902	0.248217	0.1176	0
Firmicutes	__	__	__	Anaerococcus	Anaerococcus provencensis	Bacteria__Firmicutes________Anaerococcus__Anaerococcus provencensis	0	0	0	0	0	0	0	0	0	0	0	0	0	0	0	0	0	0	0	0	0	0	0	0	0	0	0	0	0	0	0	0	0	0	0	0	0	0	0.00286829	0.0494211	0.0419522	0.0143414	0.00819068
Firmicutes	__	__	__	Anaerococcus	Anaerococcus vaginalis	Bacteria__Firmicutes________Anaerococcus__Anaerococcus vaginalis	0	0	0	0	0	0	0	0	0	0	0	0	0	0	0	0	0	0	0	0	0	0	0	0	0	0	0	0	0	0	0	0	0	0	0	0	0	0.00349601	0.00573658	0.144733	0.188785	0.0114732	0
Firmicutes	__	__	__	Dethiosulfatibacter	Dethiosulfatibacter aminovorans	Bacteria__Firmicutes________Dethiosulfatibacter__Dethiosulfatibacter aminovorans	0.00217094	0.00882729	0.00223634	0.0282222	0.0154478	0.0872171	0.0252752	0	0	0.0574435	0.18002	0.0510725	0.00724323	0.00902636	0.0107112	0	0.00300879	0.00428449	0.00241161	0.0179397	0.0643969	0.00241161	0	0.0103866	0	0	0	0.00245809	0.00345411	0.0270027	0.00779808	0	0.0178625	0.114372	0.0107617	0.288776	0	0	0	0	0	0	0
Firmicutes	__	__	__	Finegoldia	Finegoldia magna	Bacteria__Firmicutes________Finegoldia__Finegoldia magna	0	0	0	0	0	0	0	0	0	0	0	0	0	0	0	0	0	0	0	0	0	0	0	0	0	0	0	0	0	0	0	0	0	0	0	0	0	0	0	0.0741316	0.283177	0.326985	0
Firmicutes	__	__	__	Peptoniphilus	Peptoniphilus coxii	Bacteria__Firmicutes________Peptoniphilus__Peptoniphilus coxii	0	0	0	0	0	0	0	0	0	0	0	0	0	0	0	0	0	0	0	0	0	0	0	0	0	0	0	0	0	0	0	0	0	0	0	0	0	0	0	0	0	0	0
Firmicutes	__	__	__	Peptoniphilus	Peptoniphilus grossensis	Bacteria__Firmicutes________Peptoniphilus__Peptoniphilus grossensis	0	0	0	0	0	0	0	0	0	0	0	0	0	0	0	0	0	0	0	0	0	0	0	0	0	0	0	0	0	0	0	0	0	0	0	0	0	0.00349601	0	0	0	0	0
Firmicutes	__	__	__	Peptoniphilus	Peptoniphilus phoceensis	Bacteria__Firmicutes________Peptoniphilus__Peptoniphilus phoceensis	0	0	0	0.13894	0.00441365	0.00223634	0	0	0	0.0114887	0	0.0178754	0	0	0.00642674	0.00724323	0.0270791	0.119966	0	0	0	0.0675252	0.0139531	0	0	0	0	0.0516199	0	0.150765	0	0	0	0.00259936	0	0.00297708	0	0	0	0	0	0	0
Firmicutes	__	__	__	Sedimentibacter	Sedimentibacter hydroxybenzoicus	Bacteria__Firmicutes________Sedimentibacter__Sedimentibacter hydroxybenzoicus	0	0	0	0.0151966	0	0.00223634	0.00689322	0	0	0	0.0105894	0.00766088	0	0	0	0.00482882	0.00300879	0.00856898	0	0	0	0.0409974	0.0159464	0.0706288	0	0	0	0	0.00518117	0.0090009	0	0	0	0	0	0	0	0	0	0	0	0	0
Firmicutes	__	__	__	Sporanaerobacter	Sporanaerobacter acetigenes	Bacteria__Firmicutes________Sporanaerobacter__Sporanaerobacter acetigenes	0	0	0	0.073812	0.0419296	0.187852	0	0	0	0.431975	0.508292	0.040858	0.00482882	0	0.00214225	0.0893331	0.0932724	0.162811	0.00241161	0	0.0103866	0.00723484	0.0119598	0.00207732	0	0	0	0.27039	0.188249	0.049505	0	0	0	0.0831795	0.00269041	0.0506103	0	0	0	0	0	0	0
Firmicutes	__	__	__	Tissierella	Tissierella creatinini	Bacteria__Firmicutes________Tissierella__Tissierella creatinini	0	0	0	0	0	0	0	0	0	0	0	0	0	0	0	0	0	0	0	0	0	0	0	0	0	0	0	0	0	0	0	0	0	0	0	0	0	0	0.00286829	0	0	0	0
Firmicutes	__	Erysipelotrichales	Erysipelotrichaceae	__	[Clostridium] innocuum	Bacteria__Firmicutes____Erysipelotrichales__Erysipelotrichaceae____[Clostridium] innocuum	0.0390769	0.0331024	0.013418	0.0217094	0.0331024	0.0536721	0.0344661	0.0381219	0.0893769	0.128674	0.118601	0.0178754	0.00724323	0.0270791	0.156384	0.00241441	0.0270791	0.0921165	0.0409974	0.101658	0.0373917	0.0192929	0.119598	0	0.0196647	0.0103623	0.0675068	0	0	0.123762	0.0831795	0.00269041	0.0506103	0.12217	0.215233	0.550759	0	0	0	0	0	0	0
Firmicutes	__	Erysipelotrichales	Erysipelotrichaceae	__	[Clostridium] spiroforme	Bacteria__Firmicutes____Erysipelotrichales__Erysipelotrichaceae____[Clostridium] spiroforme	0	0	0.00447267	0.00217094	0.00882729	0.00223634	0	0	0.00766088	0	0	0.00255363	0.0700179	0.0601757	0.00214225	0.910232	0	0.312768	0.0361742	0	0.0893247	0.118169	0.0219263	0.103866	0.110614	0.0120894	0	0.0147485	0	0.384788	0.036391	0	0	0.0675834	0.00269041	0.0446561	0	0	0	0	0	0	0
Firmicutes	__	Erysipelotrichales	Erysipelotrichaceae	__	[Eubacterium] biforme	Bacteria__Firmicutes____Erysipelotrichales__Erysipelotrichaceae____[Eubacterium] biforme	0.0282222	0.0154478	0.0872171	0	0	0	0.0574435	0.18002	0.0510725	0.00229774	0.00211788	0.0127681	0.065189	0.0210615	0.00856898	0.00241441	0.00300879	0.0149957	0.0723484	0.179397	0.0332371	1.69295	0.151491	0.602422	0.083575	0.119167	0.090009	0	0	0	0.0103974	0.0295946	0.0416791	0	0	0.00297708	0	0	0	0	0	0	0
Firmicutes	__	Erysipelotrichales	Erysipelotrichaceae	__	[Eubacterium] cylindroides	Bacteria__Firmicutes____Erysipelotrichales__Erysipelotrichaceae____[Eubacterium] cylindroides	0.13894	0.00441365	0.00223634	0	0	0	0.0114887	0	0.0178754	0	0.0296503	0	0	0	0.00214225	0.154522	0.294861	0.177806	0.0192929	0.119598	0	0	0.00597991	0.00207732	0.00245809	0	0.162016	0.125363	0.101896	0.231773	0.0181955	0	0.0178625	1.54662	0	3.72135	0.0388308	0	0.00286829	0	0	0	0.012286
Firmicutes	__	Erysipelotrichales	Erysipelotrichaceae	__	[Eubacterium] tortuosum	Bacteria__Firmicutes____Erysipelotrichales__Erysipelotrichaceae____[Eubacterium] tortuosum	0.0151966	0	0.00223634	0	0	0	0	0.0105894	0.00766088	0	0	0.12002	0.00241441	0.0270791	0.0921165	0.00724323	0.0120351	0.139246	0.118169	0.0219263	0.103866	0.243573	0.476399	0.30952	0	0	0.123762	0.0221228	0.00518117	0.0090009	0.0129968	0	0.110152	0	0	0	0	0	0	0	0	0	0
Firmicutes	__	Erysipelotrichales	Erysipelotrichaceae	__	Breznakia blatticola	Bacteria__Firmicutes____Erysipelotrichales__Erysipelotrichaceae____Breznakia blatticola	0.0151966	0.00882729	0	0.00651282	0.0110341	0.00223634	0	0.00847153	0.0434116	0.00229774	0.00211788	0	0	0.00300879	0.00428449	0	0	0.00214225	0.0675252	0.0139531	0	0.0144697	0.910939	0.68136	0.00245809	0.00345411	0.0270027	0	0	0	0.00259936	0.0376658	0.00893123	0.036391	0	0	0	0	0	0	0	0	0
Firmicutes	__	Erysipelotrichales	Erysipelotrichaceae	__	Breznakia pachnodae	Bacteria__Firmicutes____Erysipelotrichales__Erysipelotrichaceae____Breznakia pachnodae	0.0217094	0.0242751	0.0313087	0.0434188	0.178753	0.333214	0.00919097	0.0296503	0.0255363	0.0965051	0.114366	0.0663943	0.00724323	0.0270791	0.119966	0	0	0	0.0409974	0.0159464	0.0706288	0	0	0.00207732	0.0516199	0	0.150765	0	0	0.00225023	0.0545866	0.0376658	0.0506103	0.0103974	0.0295946	0.0416791	0.0388308	0.122361	0.438848	0.00706015	0	0	0.0409534
Firmicutes	__	Erysipelotrichales	Erysipelotrichaceae	__	Catenisphaera adipataccumulans	Bacteria__Firmicutes____Erysipelotrichales__Erysipelotrichaceae____Catenisphaera adipataccumulans	0	0	0	0	0	0	0	0	0	0	0	0	0	0	0	0	0	0	0	0	0	0	0	0	0	0	0	0	0	0	0	0	0	0	0	0	0.045891	0.0174801	0.0487609	0	0.00699203	0	0
Firmicutes	__	Erysipelotrichales	Erysipelotrichaceae	__	Dielma fastidiosa	Bacteria__Firmicutes____Erysipelotrichales__Erysipelotrichaceae____Dielma fastidiosa	0.00217094	0	0.00223634	0.00434188	0.00441365	0	0.00689322	0.00847153	0.0127681	0.00919097	0.317682	0.0178754	0.00482882	0.00300879	0.00856898	0.00724323	0.0270791	0.156384	0.00723484	0.0119598	0.00207732	0	0	0.00207732	0	0.00518117	0.0090009	0.0196647	0.0103623	0.0675068	0.00519872	0	0	0.0181955	0	0.0178625	0	0.010488	0.0114732	0	0	0	0.012286
Firmicutes	__	Erysipelotrichales	Erysipelotrichaceae	__	Erysipelatoclostridium ramosum	Bacteria__Firmicutes____Erysipelotrichales__Erysipelotrichaceae____Erysipelatoclostridium ramosum	0	0	0	0	0	0	0	0	0	0	0	0	0	0	0	0	0	0	0	0	0	0	0	0	0	0	0	0	0	0	0	0	0	0	0	0	0	0	0	0	0	0	0
Firmicutes	__	Erysipelotrichales	Erysipelotrichaceae	__	Faecalicoccus acidiformans	Bacteria__Firmicutes____Erysipelotrichales__Erysipelotrichaceae____Faecalicoccus acidiformans	0.0217094	0.0419296	0.0559084	0.00651282	0.207441	0.0447267	0.172331	0.0508292	0.00766088	0	0	0	0.0893331	0.0932724	0.162811	0.0700179	0.0601757	0.00214225	0.0144697	0.910939	0.68136	0.0409974	0.101658	0.0373917	0.27039	0.188249	0.049505	0.110614	0.0120894	0	0.114372	0.0107617	0.288776	0.0129968	0	0.110152	0.0105902	0.122361	0.020078	0	0	0.0172097	0.143337
Firmicutes	__	Erysipelotrichales	Erysipelotrichaceae	__	Holdemanella biformis	Bacteria__Firmicutes____Erysipelotrichales__Erysipelotrichaceae____Holdemanella biformis	0	0	0	0	0	0	0	0	0	0	0	0	0	0	0	0	0	0	0	0	0	0	0	0	0	0	0	0	0	0	0	0	0	0	0	0	0.045891	0.0874004	0.00573658	0	0	0.00286829	0.0409534
Firmicutes	__	Erysipelotrichales	Erysipelotrichaceae	__	Kandleria vitulina	Bacteria__Firmicutes____Erysipelotrichales__Erysipelotrichaceae____Kandleria vitulina	0	0	0.00223634	0	0	0	0	0	0	1.19483	0.196963	1.77222	0	0	0.00214225	0.065189	0.0210615	0.00856898	0	0	0.00207732	0.0361742	0	0.0893247	0	0	0	0.083575	0.119167	0.090009	0.00259936	0	0.00297708	0.181955	0	2.26258	0	0	0	0	0	0	0
Firmicutes	__	Erysipelotrichales	Erysipelotrichaceae	__	Longibaculum muris	Bacteria__Firmicutes____Erysipelotrichales__Erysipelotrichaceae____Longibaculum muris	0	0	0	0.00217094	0.0529638	0.0447267	0.00459548	0.00423576	0	0	0	0	0	0	0	0	0	0.00214225	0	0	0.00207732	0.0723484	0.179397	0.0332371	0	0	0.00225023	0.00245809	0	0.162016	0	0	0	0.0155962	0.0403562	0.0238166	0	0.0769123	0.020078	0	0	0	0.00819068
Firmicutes	__	Erysipelotrichales	Erysipelotrichaceae	__	Traorella massiliensis	Bacteria__Firmicutes____Erysipelotrichales__Erysipelotrichaceae____Traorella massiliensis	0	0	0	0	0	0	0	0	0	0	0	0	0	0	0	0	0	0	0	0	0	0	0	0	0	0	0	0	0	0	0	0	0	0	0	0	0	0.00349601	0.00573658	0	0	0.00573658	0
Firmicutes	__	Erysipelotrichales	Erysipelotrichaceae	Catenibacterium	Catenibacterium mitsuokai	Bacteria__Firmicutes____Erysipelotrichales__Erysipelotrichaceae__Catenibacterium__Catenibacterium mitsuokai	0.073812	0.0419296	0.187852	0.0151966	0.00882729	0	0.431975	0.508292	0.040858	0.00919097	0.0169431	0.00255363	0.910232	0	0.312768	0	0	0.00642674	0.692953	0.151491	0.602422	0.00964646	0.0239196	0.0249278	0.0147485	2.24172	0.384788	0	0.00172706	0.00225023	0.181955	1.99091	2.26258	0.103974	0.0242137	0.0416791	0.247105	0.0664243	0.0143414	0	0	0	0.102383
Firmicutes	__	Erysipelotrichales	Erysipelotrichaceae	Erysipelothrix	Erysipelothrix inopinata	Bacteria__Firmicutes____Erysipelotrichales__Erysipelotrichaceae__Erysipelothrix__Erysipelothrix inopinata	0.00651282	0.0110341	0.00223634	0.0217094	0.0242751	0.0313087	0.00229774	0.00211788	0	0.0804209	0.00211788	0.158325	0.00241441	0.00300879	0.0149957	1.21203	0.330966	0.158526	0	0.00597991	0.00207732	0	0	0	0	0	0	0.727595	0.547477	0.261026	0.0155962	0.0403562	0.0238166	0.0155962	0	0.0119083	0.0176504	0.0454482	0.0573658	0	0	0	0.0491441
Firmicutes	__	Erysipelotrichales	Erysipelotrichaceae	Erysipelothrix	Erysipelothrix larvae	Bacteria__Firmicutes____Erysipelotrichales__Erysipelotrichaceae__Erysipelothrix__Erysipelothrix larvae	0.0434188	0.178753	0.333214	0.00217094	0	0.00223634	0.0965051	0.114366	0.0663943	0	0	0	0.154522	0.294861	0.177806	0	0	0.0107112	0.243573	0.476399	0.30952	0.467853	0.281056	0.980494	0.125363	0.101896	0.231773	0	0	0	0.12217	0.215233	0.550759	0.0103974	0.00538083	0.0446561	0.0388308	0.255209	0.160624	0	0	0.00286829	0.233434
Firmicutes	__	Erysipelotrichales	Erysipelotrichaceae	Erysipelothrix	Erysipelothrix rhusiopathiae	Bacteria__Firmicutes____Erysipelotrichales__Erysipelotrichaceae__Erysipelothrix__Erysipelothrix rhusiopathiae	0.0325641	0.0132409	0.0111817	0.53188	0.397228	0.237052	0.00919097	0.317682	0.0178754	0	0.0211788	0.12002	0.00724323	0.0120351	0.139246	0	0.00601757	0.0407027	0.00964646	0.0239196	0.0249278	0	0	0.00207732	0.0221228	0.00518117	0.0090009	0.243351	0.0742634	0.180018	0.0675834	0.00269041	0.0446561	0	0	0	0.0211805	0.00699203	0.00860486	0	0.0139841	0.00573658	0.0286674
Firmicutes	__	Erysipelotrichales	Erysipelotrichaceae	Erysipelothrix	Erysipelothrix tonsillarum	Bacteria__Firmicutes____Erysipelotrichales__Erysipelotrichaceae__Erysipelothrix__Erysipelothrix tonsillarum	0.00217094	0.00441365	0	0	0	0	0	0	0	0.0436571	0.0127073	0.0357508	0	0	0.00642674	0	0	0.00214225	0	0	0	0.0361742	0.207303	0.00623195	0	0.00172706	0.00225023	0.0122904	0.00172706	0.00225023	0	0	0.00297708	0	0.00269041	0	0	0	0	0	0	0	0
Firmicutes	__	Erysipelotrichales	Erysipelotrichaceae	Holdemania	Holdemania filiformis	Bacteria__Firmicutes____Erysipelotrichales__Erysipelotrichaceae__Holdemania__Holdemania filiformis	0.53188	0.397228	0.237052	0.128085	0.311162	0.0245997	1.19483	0.196963	1.77222	0.0252752	0	0	1.21203	0.330966	0.158526	0.0265585	0.00902636	0.0128535	0.467853	0.281056	0.980494	0.00241161	0	0.00207732	0.727595	0.547477	0.261026	0	0	0	1.54662	0.621486	3.72135	0	0.00538083	0.00297708	0.105902	0.248217	0.1176	0	0.010488	0.0172097	0.593824
Firmicutes	__	Erysipelotrichales	Erysipelotrichaceae	Holdemania	Holdemania massiliensis	Bacteria__Firmicutes____Erysipelotrichales__Erysipelotrichaceae__Holdemania__Holdemania massiliensis	0	0	0	0.00434188	0.00220682	0	0	0	0	0	0	0	0	0	0.0107112	0	0	0	0	0	0.00207732	0.00241161	0.019933	0.00415464	0	0	0	0	0	0.00675068	0	0	0	0.00779808	0.0107617	0.110152	0.0494211	0.0419522	0.0143414	0.0494211	0.0804083	0.0975218	0.0163814
Firmicutes	__	Erysipelotrichales	Erysipelotrichaceae	Solobacterium	Solobacterium moorei	Bacteria__Firmicutes____Erysipelotrichales__Erysipelotrichaceae__Solobacterium__Solobacterium moorei	0.128085	0.311162	0.0245997	0	0	0.0111817	0.128674	0.118601	0.0178754	0.00689322	0	0	0	0.00601757	0.0407027	0	0	0	0.0361742	0.207303	0.00623195	0.031351	0	0	0.243351	0.0742634	0.180018	0	0	0	0.103974	0.0242137	0.0416791	0	0.00269041	0	0.144733	0.188785	0.0114732	0.0105902	0.0978884	0.0516292	0.0900975
Firmicutes	__	Erysipelotrichales	Erysipelotrichaceae	Turicibacter	Turicibacter sanguinis	Bacteria__Firmicutes____Erysipelotrichales__Erysipelotrichaceae__Turicibacter__Turicibacter sanguinis	0.00434188	0.00220682	0	0.0130256	0.00220682	0	0	0	0.00255363	0	0	0	0	0	0.00214225	0	0.00601757	0	0.00241161	0	0.00207732	0	0	0.0124639	0.0122904	0.00172706	0.00225023	0	0.00172706	0	0.0155962	0	0.0119083	0.153362	0.00538083	0.259006	0.0741316	0.283177	0.326985	0	0	0.00573658	0.581538
Firmicutes	Bacilli	Bacillales	Bacillaceae	Bacillus	Bacillus wiedmannii	Bacteria__Firmicutes__Bacilli__Bacillales__Bacillaceae__Bacillus__Bacillus wiedmannii	0	0	0	0	0	0	0	0	0	0	0	0	0	0	0	0	0	0	0	0	0	0	0	0	0	0	0	0	0	0	0	0	0	0	0	0	0	0	0	0	0	0.00286829	0
Firmicutes	Bacilli	Bacillales	Bacillaceae	Lysinibacillus	Lysinibacillus boronitolerans	Bacteria__Firmicutes__Bacilli__Bacillales__Bacillaceae__Lysinibacillus__Lysinibacillus boronitolerans	0	0	0	0	0	0	0	0	0	0	0	0	0	0	0	0	0	0	0	0	0	0	0	0	0	0	0	0	0	0	0	0	0	0	0	0	0	0	0	0	0	0.00286829	0
Firmicutes	Bacilli	Bacillales	Bacillaceae	Pontibacillus	Pontibacillus litoralis	Bacteria__Firmicutes__Bacilli__Bacillales__Bacillaceae__Pontibacillus__Pontibacillus litoralis	0	0	0.0111817	0	0	0	0.00229774	0.00211788	0.0127681	0	0.00847153	0.0434116	0.0265585	0.00902636	0.0128535	0.00482882	0.0692021	0.0214225	0.00241161	0.019933	0.00415464	0.00482323	0	0.00415464	0	0	0	0.00491618	0.00690822	0.225023	0.0103974	0.00538083	0.0446561	0.0623847	0.0887837	0.077404	0	0	0	0	0	0	0
Firmicutes	Bacilli	Bacillales	Bacillales Family X. Incertae Sedis	Thermicanus	Thermicanus aegyptius	Bacteria__Firmicutes__Bacilli__Bacillales__Bacillales Family X. Incertae Sedis__Thermicanus__Thermicanus aegyptius	0.0130256	0.00220682	0	0.0325641	0.0132409	0.0111817	0	0.0296503	0	0.00919097	0.0296503	0.0255363	0	0	0	0	0.0150439	0	0.031351	0	0	0.0241161	0.0597991	0	0	0	0.00675068	0.00245809	0	0	0	0	0	0.00779808	0	0.0178625	0	0	0	0	0	0	0
Firmicutes	Bacilli	Bacillales	Planococcaceae	Kurthia	Kurthia populi	Bacteria__Firmicutes__Bacilli__Bacillales__Planococcaceae__Kurthia__Kurthia populi	0	0	0	0	0	0	0	0	0	0	0	0	0	0	0	0	0	0	0	0	0	0	0	0	0	0	0	0	0	0	0	0	0	0	0	0	0	0	0	0	0.00349601	0.00573658	0
Firmicutes	Bacilli	Bacillales	Staphylococcaceae	Staphylococcus	Staphylococcus agnetis	Bacteria__Firmicutes__Bacilli__Bacillales__Staphylococcaceae__Staphylococcus__Staphylococcus agnetis	0	0	0	0	0	0	0	0	0	0	0	0	0	0	0	0	0	0	0	0	0	0	0	0	0	0	0	0	0	0	0	0	0	0	0	0	0.00706015	0	0	0	0	0	0
Firmicutes	Bacilli	Lactobacillales	Aerococcaceae	Aerococcus	Aerococcus viridans	Bacteria__Firmicutes__Bacilli__Lactobacillales__Aerococcaceae__Aerococcus__Aerococcus viridans	0	0	0	0	0	0	0	0	0	0	0	0	0	0	0	0	0	0	0	0	0	0	0	0	0	0	0	0	0	0	0	0	0	0	0	0	0	0.00699203	0	0	0	0	0.00409534
Firmicutes	Bacilli	Lactobacillales	Aerococcaceae	Facklamia	Facklamia tabacinasalis	Bacteria__Firmicutes__Bacilli__Lactobacillales__Aerococcaceae__Facklamia__Facklamia tabacinasalis	0	0	0	0	0	0	0	0	0	0	0	0	0	0	0	0	0	0	0	0	0	0	0	0	0	0	0	0	0	0	0	0	0	0	0	0	0	0	0	0	0.00349601	0	0
Firmicutes	Bacilli	Lactobacillales	Carnobacteriaceae	__	Jeotgalibaca dankookensis	Bacteria__Firmicutes__Bacilli__Lactobacillales__Carnobacteriaceae____Jeotgalibaca dankookensis	0	0	0	0	0	0	0	0	0	0	0	0	0	0	0	0	0	0	0	0	0	0	0	0	0	0	0	0	0	0	0	0	0	0	0	0	0	0	0.0172097	0	0	0.00286829	0.00409534
Firmicutes	Bacilli	Lactobacillales	Carnobacteriaceae	Atopostipes	Atopostipes suicloacalis	Bacteria__Firmicutes__Bacilli__Lactobacillales__Carnobacteriaceae__Atopostipes__Atopostipes suicloacalis	0	0	0	0	0	0	0	0	0	0	0	0	0	0	0	0	0	0	0	0	0	0	0	0	0	0	0	0	0	0	0	0	0	0	0	0	0	0	0.00286829	0.0388308	0.122361	0.438848	0.00819068
Firmicutes	Bacilli	Lactobacillales	Enterococcaceae	Enterococcus	Enterococcus eurekensis	Bacteria__Firmicutes__Bacilli__Lactobacillales__Enterococcaceae__Enterococcus__Enterococcus eurekensis	0	0	0	0	0	0	0	0	0	0	0	0	0	0	0	0	0	0	0	0	0	0	0	0	0	0	0	0	0	0	0	0	0	0	0	0	0	0	0	0.045891	0.0174801	0.0487609	0
Firmicutes	Bacilli	Lactobacillales	Enterococcaceae	Enterococcus	Enterococcus hirae	Bacteria__Firmicutes__Bacilli__Lactobacillales__Enterococcaceae__Enterococcus__Enterococcus hirae	0	0	0	0.00217094	0.00441365	0	0	0	0.12002	0.00689322	0.00847153	0.0127681	0	0	0	0.0265585	0.108316	0.0535561	0	0	0.0124639	0	0	0	0	0	0	0	0.0224517	0.175518	0	0.00269041	0	0	0	0	0	0	0	0	0	0	0
Firmicutes	Bacilli	Lactobacillales	Enterococcaceae	Vagococcus	Vagococcus carniphilus	Bacteria__Firmicutes__Bacilli__Lactobacillales__Enterococcaceae__Vagococcus__Vagococcus carniphilus	0	0	0	0	0	0	0	0	0	0	0	0	0	0	0	0	0	0	0	0	0	0	0	0	0	0	0	0	0	0	0	0	0	0	0	0	0	0	0.00573658	0	0.010488	0.0114732	0
Firmicutes	Bacilli	Lactobacillales	Lactobacillaceae	Lactobacillus	Lactobacillus acetotolerans	Bacteria__Firmicutes__Bacilli__Lactobacillales__Lactobacillaceae__Lactobacillus__Lactobacillus acetotolerans	0	0	0	0	0	0	0	0	0	0	0	0	0	0	0	0	0	0	0	0	0	0	0	0	0	0	0	0	0	0	0	0	0	0	0	0	0	0	0	0	0	0	0
Firmicutes	Bacilli	Lactobacillales	Lactobacillaceae	Lactobacillus	Lactobacillus acidophilus	Bacteria__Firmicutes__Bacilli__Lactobacillales__Lactobacillaceae__Lactobacillus__Lactobacillus acidophilus	0	0	0	0	0	0	0	0	0	0	0	0	0	0	0	0	0	0	0	0	0	0	0	0	0	0	0	0	0	0	0	0	0	0	0	0	0	0	0	0	0	0	0
Firmicutes	Bacilli	Lactobacillales	Lactobacillaceae	Lactobacillus	Lactobacillus amylolyticus	Bacteria__Firmicutes__Bacilli__Lactobacillales__Lactobacillaceae__Lactobacillus__Lactobacillus amylolyticus	0	0	0	0	0.0220682	0.129707	0	0	0.00766088	0	0	0.00510725	0.00724323	0	0	0.156937	0	0.00642674	0.00723484	0	0	0.00482323	0.0538192	0.0955566	0	0	0	0.122904	0.00172706	0.180018	0	0	0	0	0.00269041	0.0208395	0	0	0	0	0	0	0
Firmicutes	Bacilli	Lactobacillales	Lactobacillaceae	Lactobacillus	Lactobacillus amylovorus	Bacteria__Firmicutes__Bacilli__Lactobacillales__Lactobacillaceae__Lactobacillus__Lactobacillus amylovorus	0	0	0	0	0	0	0	0	0	0	0	0	0	0	0	0	0	0	0	0	0	0	0	0	0	0	0	0	0	0	0	0	0	0	0	0	0	0	0	0	0	0	0
Firmicutes	Bacilli	Lactobacillales	Lactobacillaceae	Lactobacillus	Lactobacillus concavus	Bacteria__Firmicutes__Bacilli__Lactobacillales__Lactobacillaceae__Lactobacillus__Lactobacillus concavus	0	0	0	0	0	0	0	0	0	0	0	0	0	0	0	0	0	0	0	0	0	0	0	0	0	0	0	0	0	0	0	0	0	0	0	0	0	0	0	0	0	0	0.0163814
Firmicutes	Bacilli	Lactobacillales	Lactobacillaceae	Lactobacillus	Lactobacillus crispatus	Bacteria__Firmicutes__Bacilli__Lactobacillales__Lactobacillaceae__Lactobacillus__Lactobacillus crispatus	0	0.00662047	0	0	0	0.00223634	0.00229774	0	0	2.90205	0.565474	0.722676	0	0	0	0.0603602	0	0.0449871	0	0	0	0	0	0.00415464	0	0	0	0.0516199	0.0241788	0.0832583	0	0.00807124	0	0.116971	0.309398	0.0327478	0	0	0	0	0	0.00349601	0
Firmicutes	Bacilli	Lactobacillales	Lactobacillaceae	Lactobacillus	Lactobacillus delbrueckii	Bacteria__Firmicutes__Bacilli__Lactobacillales__Lactobacillaceae__Lactobacillus__Lactobacillus delbrueckii	0.0455897	0	0	0.442872	0.984243	2.51588	0	0	0.00255363	0	0	0.00255363	0.156937	0	0.00642674	3.45589	0	5.19066	0.00482323	0.0538192	0.0955566	0.20981	0.00797321	0.162031	0.223686	0.0155435	0.425293	0	0	0	0	0.0887837	0	0	0	0	1.03177	3.01049	0	0	0	0	2.00819
Firmicutes	Bacilli	Lactobacillales	Lactobacillaceae	Lactobacillus	Lactobacillus dextrinicus	Bacteria__Firmicutes__Bacilli__Lactobacillales__Lactobacillaceae__Lactobacillus__Lactobacillus dextrinicus	0	0	0	0	0	0	0	0	0	0	0	0	0	0	0	0	0	0	0	0	0	0	0	0	0	0	0	0	0	0	0	0	0	0	0	0	0	0	4.43294	0	0	0	0
Firmicutes	Bacilli	Lactobacillales	Lactobacillaceae	Lactobacillus	Lactobacillus equicursoris	Bacteria__Firmicutes__Bacilli__Lactobacillales__Lactobacillaceae__Lactobacillus__Lactobacillus equicursoris	0.00651282	0	0.00670901	0.00434188	0	0	0	0.00423576	0.00510725	0	0	0	0.0603602	0	0.0449871	0	0	0	0	0	0.00415464	0	0	0	0.122904	0.00172706	0.180018	0.221228	0.210701	1.48965	0	0.00269041	0.0208395	1.17751	2.54513	0.553736	0	0	0	0	0	0	0
Firmicutes	Bacilli	Lactobacillales	Lactobacillaceae	Lactobacillus	Lactobacillus farciminis	Bacteria__Firmicutes__Bacilli__Lactobacillales__Lactobacillaceae__Lactobacillus__Lactobacillus farciminis	0	0	0	0	0	0	0	0	0	0	0	0	0	0	0	0	0	0	0	0	0	0	0	0	0	0	0	0	0	0	0	0	0	0	0	0	0	0.00349601	0.00349601	0	0	0	0.0450487
Firmicutes	Bacilli	Lactobacillales	Lactobacillaceae	Lactobacillus	Lactobacillus fornicalis	Bacteria__Firmicutes__Bacilli__Lactobacillales__Lactobacillaceae__Lactobacillus__Lactobacillus fornicalis	0	0	0	0	0	0	0	0	0	0	0	0	0	0	0	0	0	0	0	0	0	0	0	0	0	0	0	0	0	0	0	0	0	0	0	0	0	0	0	0	0	0	0
Firmicutes	Bacilli	Lactobacillales	Lactobacillaceae	Lactobacillus	Lactobacillus frumenti	Bacteria__Firmicutes__Bacilli__Lactobacillales__Lactobacillaceae__Lactobacillus__Lactobacillus frumenti	0	0	0	0	0	0	0	0	0	0	0	0	0	0	0	0	0	0	0	0	0	0	0	0	0	0	0	0	0	0	0	0	0	0	0	0	0	0	0	0	0	0	0
Firmicutes	Bacilli	Lactobacillales	Lactobacillaceae	Lactobacillus	Lactobacillus helveticus	Bacteria__Firmicutes__Bacilli__Lactobacillales__Lactobacillaceae__Lactobacillus__Lactobacillus helveticus	0	0	0	0	0	0	0	0	0	0	0	0	0	0	0	0	0	0	0	0	0	0	0	0	0	0	0	0	0	0	0	0	0	0	0	0	0	0	5.53769	1.63177	2.01049	0	0
Firmicutes	Bacilli	Lactobacillales	Lactobacillaceae	Lactobacillus	Lactobacillus johnsonii	Bacteria__Firmicutes__Bacilli__Lactobacillales__Lactobacillaceae__Lactobacillus__Lactobacillus johnsonii	0	0.0220682	0.129707	0	0	0	0.372234	0.00423576	0.020429	27.2973	40.8807	22.3013	1.45589	0	0.19066	1.30378	5.59767	0.829049	17.2098	14.008	26.162	21.4341	12.2252	25.1841	0.0516199	0.0241788	0.0832583	0	0	0	0.116971	0.309398	0.0327478	0	0	0	1.01765	0.0454482	0	0	0	4.43294	2.09419
Firmicutes	Bacilli	Lactobacillales	Lactobacillaceae	Lactobacillus	Lactobacillus mixtipabuli	Bacteria__Firmicutes__Bacilli__Lactobacillales__Lactobacillaceae__Lactobacillus__Lactobacillus mixtipabuli	0	0	0	0	0	0	0	0	0	0	0	0	0	0	0	0	0	0	0	0	0	0	0	0	0	0	0	0	0	0	0	0	0	0	0	0	0	0	0	0	0.00349601	0.00349601	0
Firmicutes	Bacilli	Lactobacillales	Lactobacillaceae	Lactobacillus	Lactobacillus mucosae	Bacteria__Firmicutes__Bacilli__Lactobacillales__Lactobacillaceae__Lactobacillus__Lactobacillus mucosae	0	0	0	0	0	0	0	0	0	0	0	0	0	0	0	0	0	0	0	0	0	0	0	0	0	0	0	0	0	0	0	0	0	0	0	0	1.08119	2.10138	0	0	0	5.23769	0.0491441
Firmicutes	Bacilli	Lactobacillales	Lactobacillaceae	Lactobacillus	Lactobacillus panis	Bacteria__Firmicutes__Bacilli__Lactobacillales__Lactobacillaceae__Lactobacillus__Lactobacillus panis	0	0	0	0	0	0	0	0	0	0	0	0	0	0	0	0	0	0	0	0	0	0	0	0	0	0	0	0	0	0	0	0	0	0	0	0	0	0	3.21049	1.01765	0.0454482	0	0
Firmicutes	Bacilli	Lactobacillales	Lactobacillaceae	Lactobacillus	Lactobacillus paracollinoides	Bacteria__Firmicutes__Bacilli__Lactobacillales__Lactobacillaceae__Lactobacillus__Lactobacillus paracollinoides	0	0	0	0	0	0	0	0	0	0	0	0	0	0	0	0	0	0	0	0	0	0	0	0	0	0	0	0	0	0	0	0	0	0	0	0	0	0	0	0	0	0	0
Firmicutes	Bacilli	Lactobacillales	Lactobacillaceae	Lactobacillus	Lactobacillus pobuzihii	Bacteria__Firmicutes__Bacilli__Lactobacillales__Lactobacillaceae__Lactobacillus__Lactobacillus pobuzihii	0	0	0	0	0	0	0	0	0	0	0	0	0	0	0	0	0	0	0	0	0	0	0	0	0	0	0	0	0	0	0	0	0	0	0	0	0	0	0.00349601	1.08119	2.10138	0	0
Firmicutes	Bacilli	Lactobacillales	Lactobacillaceae	Lactobacillus	Lactobacillus pontis	Bacteria__Firmicutes__Bacilli__Lactobacillales__Lactobacillaceae__Lactobacillus__Lactobacillus pontis	0	0	0.00223634	20.4665	28.9031	25.3171	0	0	0.00510725	0	0	0.00766088	0	0	0	0	0	0	0	0	0	0	0	0	0	0	0	0	0.00172706	0.0315032	0	0	0	0	0	0.00893123	0	0	0	0	0	0	0
Firmicutes	Bacilli	Lactobacillales	Lactobacillaceae	Lactobacillus	Lactobacillus porcinae	Bacteria__Firmicutes__Bacilli__Lactobacillales__Lactobacillaceae__Lactobacillus__Lactobacillus porcinae	0	0	0	0	0	0	0	0	0	0	0	0	0	0	0	0	0	0	0	0	0	0	0	0	0	0	0	0	0	0	0	0	0	0	0	0	0	0	0	0	0	3.21049	0.00409534
Firmicutes	Bacilli	Lactobacillales	Lactobacillaceae	Lactobacillus	Lactobacillus psittaci	Bacteria__Firmicutes__Bacilli__Lactobacillales__Lactobacillaceae__Lactobacillus__Lactobacillus psittaci	0	0	0	0	0	0	0	0	0	0	0	0	0	0	0	0	0	0	0	0	0	0	0	0	0	0	0	0	0	0	0	0	0	0	0	0	0	0	0.0454482	1.75074	5.53769	0	0
Firmicutes	Bacilli	Lactobacillales	Lactobacillaceae	Lactobacillus	Lactobacillus reuteri	Bacteria__Firmicutes__Bacilli__Lactobacillales__Lactobacillaceae__Lactobacillus__Lactobacillus reuteri	0.442872	0.984243	2.51588	0	0	0	2.90205	0.565474	0.722676	0.00229774	0	0	1.30378	7.59767	7.82905	0	0	0	0.434091	0.225243	1.18407	0	0	0	0.221228	0.210701	1.48965	22.7829	47.3871	31.7309	1.17751	2.54513	0.553736	1.09173	35.0588	7.82078	1.32124	4.49294	0	0	0	0	0.327627
Firmicutes	Bacilli	Lactobacillales	Lactobacillaceae	Lactobacillus	Lactobacillus rodentium	Bacteria__Firmicutes__Bacilli__Lactobacillales__Lactobacillaceae__Lactobacillus__Lactobacillus rodentium	0	0	0	0	0	0	0	0	0	0	0	0	0	0	0	0	0	0	0	0	0	0	0	0	0	0	0	0	0	0	0	0	0	0	0	0	0	0	0	0	0	0	0
Firmicutes	Bacilli	Lactobacillales	Lactobacillaceae	Lactobacillus	Lactobacillus rogosae	Bacteria__Firmicutes__Bacilli__Lactobacillales__Lactobacillaceae__Lactobacillus__Lactobacillus rogosae	0	0	0	0	0	0	0	0	0	0	0	0	0	0	0	0	0	0	0	0	0	0	0	0	0	0	0	0	0	0	0	0	0	0	0	0	0	0	0	0	0	0	0
Firmicutes	Bacilli	Lactobacillales	Lactobacillaceae	Lactobacillus	Lactobacillus ruminis	Bacteria__Firmicutes__Bacilli__Lactobacillales__Lactobacillaceae__Lactobacillus__Lactobacillus ruminis	0.00434188	0	0	0	0.00662047	0	0	0	0.00255363	0	0	0.00255363	0	0	0	39.5691	18.477	31.2768	0	0	0	22.7753	12.3585	11.7742	0	0	0	0	0	0	0	0	0	0	0	0	1.20827	0.00349601	2.60138	0	0	0.0454482	0.11467
Firmicutes	Bacilli	Lactobacillales	Lactobacillaceae	Lactobacillus	Lactobacillus salivarius	Bacteria__Firmicutes__Bacilli__Lactobacillales__Lactobacillaceae__Lactobacillus__Lactobacillus salivarius	0	0	0	0.0455897	0	0	0	0	0	0	0.00423576	0.00510725	0	0	0	0.00724323	0	0	0	0	0	0.00723484	0	0	0	0.00172706	0.0315032	0	0	0	0	0	0.00893123	0	0.00807124	0	0	0	0	0	0	0	0
Firmicutes	Bacilli	Lactobacillales	Lactobacillaceae	Lactobacillus	Lactobacillus ultunensis	Bacteria__Firmicutes__Bacilli__Lactobacillales__Lactobacillaceae__Lactobacillus__Lactobacillus ultunensis	24.4665	27.9031	20.3171	0.00651282	0	0.00670901	32.2973	38.8807	20.3013	0.372234	0.00423576	0.020429	37.5691	18.477	31.2768	0	0	0	22.7753	12.3585	11.7742	0	0	0	25.7829	42.3871	33.7309	0.223686	0.0155435	0.425293	26.0917	46.0588	31.8208	29	9.08878	22	1.79074	5.53769	0	1.31124	4.49294	0	3.10836
Firmicutes	Bacilli	Lactobacillales	Lactobacillaceae	Lactobacillus	Lactobacillus zymae	Bacteria__Firmicutes__Bacilli__Lactobacillales__Lactobacillaceae__Lactobacillus__Lactobacillus zymae	0	0	0	0	0	0	0	0	0	0	0	0	0	0	0	0	0	0	0	0	0	0	0	0	0	0	0	0	0	0	0	0	0	0	0	0	0	0	0	1.20827	0.00349601	2.60138	0
Firmicutes	Bacilli	Lactobacillales	Lactobacillaceae	Pediococcus	Pediococcus cellicola	Bacteria__Firmicutes__Bacilli__Lactobacillales__Lactobacillaceae__Pediococcus__Pediococcus cellicola	0	0	0	0	0	0	0	0	0	0	0	0	0	0	0	0	0	0	0	0	0	0	0	0	0	0	0	0	0	0	0	0	0	0	0	0	0	0	0	0	0	0	0
Firmicutes	Bacilli	Lactobacillales	Lactobacillaceae	Sharpea	Sharpea azabuensis	Bacteria__Firmicutes__Bacilli__Lactobacillales__Lactobacillaceae__Sharpea__Sharpea azabuensis	0	0	0	0	0	0	0	0	0	0	0	0	0	0	0	0	0	0	0	0	0	0	0	0	0	0	0	0	0	0	0	0	0	0	0	0	0.00706015	0	0	0	0	0	0
Firmicutes	Bacilli	Lactobacillales	Leuconostocaceae	Weissella	Weissella bombi	Bacteria__Firmicutes__Bacilli__Lactobacillales__Leuconostocaceae__Weissella__Weissella bombi	0	0	0	0	0	0	0	0	0	0	0	0	0	0	0	0	0	0	0	0	0	0	0	0	0	0	0	0	0	0	0	0	0	0	0	0	0	0	0	0	0	0	0
Firmicutes	Bacilli	Lactobacillales	Leuconostocaceae	Weissella	Weissella jogaejeotgali	Bacteria__Firmicutes__Bacilli__Lactobacillales__Leuconostocaceae__Weissella__Weissella jogaejeotgali	0	0	0	0	0	0	0	0	0	0	0	0	0	0	0	0	0	0	0	0	0	0	0	0	0	0	0	0	0	0	0	0	0	0	0	0	0	0	0	0.00706015	0	0	0.00409534
Firmicutes	Bacilli	Lactobacillales	Streptococcaceae	Streptococcus	Streptococcus ferus	Bacteria__Firmicutes__Bacilli__Lactobacillales__Streptococcaceae__Streptococcus__Streptococcus ferus	0	0	0	0	0	0	0	0	0	0	0	0	0	0	0	0	0	0	0	0	0	0	0	0	0	0.00172706	0	0	0.00172706	0	0	0	0	0	0	0	0	0	0	0	0	0	0
Firmicutes	Bacilli	Lactobacillales	Streptococcaceae	Streptococcus	Streptococcus hongkongensis	Bacteria__Firmicutes__Bacilli__Lactobacillales__Streptococcaceae__Streptococcus__Streptococcus hongkongensis	0	0	0	0	0	0	0	0	0	0	0	0	0	0	0	0	0	0	0	0	0	0	0	0	0	0	0	0	0	0	0	0	0	0	0	0	0	0	0	0	0	0	0
Firmicutes	Bacilli	Lactobacillales	Streptococcaceae	Streptococcus	Streptococcus hyointestinalis	Bacteria__Firmicutes__Bacilli__Lactobacillales__Streptococcaceae__Streptococcus__Streptococcus hyointestinalis	2.51178	0.459019	0.56132	1.91178	0.959019	0.66132	1.26606	4.91772	0.554137	1.16606	4.81772	0.754137	3.04216	1.38103	3.65895	2.04216	2.98103	3.05895	7.67858	11.5492	2.23104	10.6786	10.5492	0.231039	2.11396	4.76322	3.60036	3.01396	4.86322	2.60036	0.345715	0.532702	1.39625	0.545715	0.432702	1.29625	0.0105902	0	0	2.49576	0.139841	0.499082	0
Firmicutes	Bacilli	Lactobacillales	Streptococcaceae	Streptococcus	Streptococcus orisuis	Bacteria__Firmicutes__Bacilli__Lactobacillales__Streptococcaceae__Streptococcus__Streptococcus orisuis	0	0	0	0	0	0	0	0	0	0	0	0	0	0	0	0	0	0	0	0	0	0	0	0	0	0	0	0	0	0	0	0	0	0	0	0	0	0	0	0	0	0	0
Firmicutes	Bacilli	Lactobacillales	Streptococcaceae	Streptococcus	Streptococcus pasteurianus	Bacteria__Firmicutes__Bacilli__Lactobacillales__Streptococcaceae__Streptococcus__Streptococcus pasteurianus	0	0	0	0	0	0	0	0	0	0	0	0	0	0	0	0	0	0	0	0	0	0	0	0	0	0	0	0	0	0	0	0	0	0	0	0	2.49576	0.139841	0.499082	0.0105902	0	0	1.13105
Firmicutes	Bacilli	Lactobacillales	Streptococcaceae	Streptococcus	Streptococcus porcorum	Bacteria__Firmicutes__Bacilli__Lactobacillales__Streptococcaceae__Streptococcus__Streptococcus porcorum	0	0	0	0	0	0	0	0	0	0	0	0	0	0	0	0	0	0	0	0	0	0	0	0	0	0	0	0	0	0	0	0	0	0	0	0	0	0	0	0	0	0	0
Firmicutes	Clostridia	Clostridiales	__	__	[Bacteroides] pectinophilus	Bacteria__Firmicutes__Clostridia__Clostridiales______[Bacteroides] pectinophilus	0	0	0	1.08981	0.00189787	2.5852	0	0	0	0	0.0593007	0.0944842	0	0	0	0.0579458	0.0270791	0.0364182	0.0458207	0.00398661	0.0872473	0.696957	0.00597991	0.00830927	0	0	0	0.00983236	0.0328141	0.00225023	0.00259936	0	0.0178625	0.0233942	0.0134521	0.0208395	0	0	0	0	0.255209	0.149151	0
Firmicutes	Clostridia	Clostridiales	__	__	Colidextribacter massiliensis	Bacteria__Firmicutes__Clostridia__Clostridiales______Colidextribacter massiliensis	0	0	0	0	0	0	0	0	0	0	0	0	0	0	0	0	0	0	0	0	0	0	0	0	0	0	0	0	0	0	0	0	0	0	0	0	0	0.0664243	0.020078	0.303587	0.195777	0.470399	0.0286674
Firmicutes	Clostridia	Clostridiales	__	__	Defluviitalea saccharophila	Bacteria__Firmicutes__Clostridia__Clostridiales______Defluviitalea saccharophila	0.00217094	0	0	0.846667	0.0835503	1.78683	0.0206797	0	0	0	0	0	0.00965764	0.00300879	0.00642674	0.395963	1.5766	1.40746	0	0.0019933	0	0	0.141524	0.375995	0	0	0.00225023	0.0172066	0.183068	0.387039	0.00779808	0	0	1.2139	0.928193	1.28312	0.0211805	0.0174801	0	0.0105902	0	0.0975218	0.012286
Firmicutes	Clostridia	Clostridiales	__	__	Fenollaria massiliensis	Bacteria__Firmicutes__Clostridia__Clostridiales______Fenollaria massiliensis	0	0	0	0	0	0	0	0	0	0	0	0	0	0	0	0	0	0	0	0	0	0	0	0	0	0	0	0	0	0	0	0	0	0	0	0	0	0.255209	0.149151	0	0.00349601	0	0
Firmicutes	Clostridia	Clostridiales	__	__	Flavonifractor plautii	Bacteria__Firmicutes__Clostridia__Clostridiales______Flavonifractor plautii	0.00651282	0.0110341	0.00894534	0	0	0	0.00459548	0.00211788	0	0	0	0	0	0.00300879	0.0149957	0.0144865	0.00601757	0	0.0217045	0.0119598	0.0186959	0	0.237203	0.905711	0	0.0103623	0.00450045	2.53921	0	1.21962	0.00519872	0.0538083	0.0148854	0	0	0	0.0353008	0.0734163	0.00573658	0.00353008	0	0.0114732	0.110574
Firmicutes	Clostridia	Clostridiales	__	__	Flintibacter butyricus	Bacteria__Firmicutes__Clostridia__Clostridiales______Flintibacter butyricus	1.08981	1.0019	2.5852	0	0	0	0.751361	1.75572	0.921859	0.117185	0.0868331	0.0357508	1.67801	2.2957	2.76135	0.381477	0.216633	0.0535561	2.02334	0.392681	3.75164	0.0458207	0.00398661	0.0872473	0.629271	0.628648	0.0328533	0	0	0	3.86525	0	1.8964	0.402901	0.0591891	0.187556	0.773087	0.671235	0.73715	0.0176504	0.0699203	0.309775	0.642968
Firmicutes	Clostridia	Clostridiales	__	__	Intestinimonas butyriciproducens	Bacteria__Firmicutes__Clostridia__Clostridiales______Intestinimonas butyriciproducens	0.492803	1.05045	2.90276	0.0607863	0.0353092	0.0447267	0.507801	1.06741	1.43258	0.0367639	0.0402397	0.0255363	0.395963	1.5766	1.40746	0.451495	1.25466	1.76307	0.77654	0.550789	1.41673	0.00482323	0	0.0332371	0.420333	0.246969	0.00585059	0	0	0	0	0.928193	1.28312	1.55962	0.239447	1.78625	0.635414	2.05216	2.82813	0.0282406	0.0174801	0.0229463	1.33099
Firmicutes	Clostridia	Clostridiales	__	__	Natranaerovirga hydrolytica	Bacteria__Firmicutes__Clostridia__Clostridiales______Natranaerovirga hydrolytica	0.251829	0.0419296	0	0.0195385	0.0529638	0.033545	0.07123	0.0127073	0	0	0	0	0.0144865	0.00601757	0	0	0	0	0.0265278	0.0019933	0.00415464	0.0723484	0.295009	0.176572	0.0712846	0	0.0382538	0.0294971	0.00518117	0.0562556	0	0	0	0.00259936	0	0.0178625	0	0	0	0	0	0	0
Firmicutes	Clostridia	Clostridiales	__	__	Natranaerovirga pectinivora	Bacteria__Firmicutes__Clostridia__Clostridiales______Natranaerovirga pectinivora	0	0	0	0	0	0	0	0	0	0	0	0	0	0	0	0	0	0	0	0	0	0	0	0	0	0	0	0	0	0	0	0	0	0	0	0	0.0494211	0.297161	0.00573658	0.370658	0.0978884	0.220858	0.0941928
Firmicutes	Clostridia	Clostridiales	__	__	Pseudoflavonifractor capillosus	Bacteria__Firmicutes__Clostridia__Clostridiales______Pseudoflavonifractor capillosus	0.614376	0.0220682	0.0805081	0.00217094	0	0	0.0459548	0.550649	0.224719	0	0	0.0536261	0.381477	0.216633	0.0535561	0.00241441	0	0	0.919645	0.141524	0.375995	0.00482323	0.0318928	0.0602422	0.0172066	0.183068	0.387039	0.0294971	0.0259058	0.114761	0.402901	0.0591891	0.187556	0	0	0.0416791	0.229455	0.409034	1.09569	0.564812	0.405538	0.174966	0.102383
Firmicutes	Clostridia	Clostridiales	__	__	Pseudoflavonifractor phocaeensis	Bacteria__Firmicutes__Clostridia__Clostridiales______Pseudoflavonifractor phocaeensis	0	0	0	0	0	0	0	0	0	0	0	0	0	0	0	0	0	0	0	0	0	0	0	0	0	0	0	0	0	0	0	0	0	0	0	0	0	0.00349601	0.00573658	0	0.0664243	0.020078	0
Firmicutes	Clostridia	Clostridiales	__	__	Vallitalea guaymasensis	Bacteria__Firmicutes__Clostridia__Clostridiales______Vallitalea guaymasensis	0	0	0	0	0	0	0	0	0	0	0	0	0	0	0	0	0	0	0	0	0	0	0	0	0	0	0	0	0	0	0	0	0	0	0	0	0	0	0	0	0	0	0
Firmicutes	Clostridia	Clostridiales	__	__	Vallitalea pronyensis	Bacteria__Firmicutes__Clostridia__Clostridiales______Vallitalea pronyensis	0.846667	1.08355	1.78683	0.00651282	0.0110341	0.00894534	1.78075	2.06282	1.66241	0.0781232	0.228731	0.628192	0.451495	1.25466	1.76307	0.0820899	0.201589	0.237789	0.651956	0.237203	0.905711	0	0	0	2.53921	1.09495	1.21962	0	0	0.00225023	0	0.239447	1.78625	0.12217	0.314778	0.217327	0.44832	1.63264	0.82033	0.0211805	0.0174801	0	1.21222
Firmicutes	Clostridia	Clostridiales	__	Anaerobranca	Anaerobranca gottschalkii	Bacteria__Firmicutes__Clostridia__Clostridiales____Anaerobranca__Anaerobranca gottschalkii	0	0	0	0.492803	0.050448	2.90276	0	0	0	0.126376	0.340979	0.155771	0.00241441	0	0	0.00241441	0	0.00642674	0.00482323	0	0.0332371	1.16722	0.267103	0.810154	0	0	0	0.0196647	0.0466305	0.312781	0	0	0.0416791	0	0	0	0	0	0	0	0	0	0
Firmicutes	Clostridia	Clostridiales	__	Colidextribacter	Colidextribacter massiliensis	Bacteria__Firmicutes__Clostridia__Clostridiales____Colidextribacter__Colidextribacter massiliensis	0	0	0	0	0	0	0	0	0	0	0	0	0	0	0	0	0	0	0	0	0	0	0	0	0	0	0	0	0	0	0	0	0	0	0	0	0	0	0	0	0	0	0
Firmicutes	Clostridia	Clostridiales	__	Flintibacter	Flintibacter butyricus	Bacteria__Firmicutes__Clostridia__Clostridiales____Flintibacter__Flintibacter butyricus	0	0	0	0	0	0	0	0	0	0	0	0	0	0	0	0	0	0	0	0	0	0	0	0	0	0	0	0	0	0	0	0	0	0	0	0	0	0	0	0	0	0	0
Firmicutes	Clostridia	Clostridiales	__	Gracilibacter	Gracilibacter thermotolerans	Bacteria__Firmicutes__Clostridia__Clostridiales____Gracilibacter__Gracilibacter thermotolerans	0.0607863	0.0353092	0.0447267	0.251829	0.0419296	0	0.117185	0.0868331	0.0357508	0	0.00211788	0	0.0820899	0.201589	0.237789	0.0217297	0.22265	0.0599829	0.0723484	0.295009	0.176572	0.0289394	0	0.0560876	0.0294971	0.00518117	0.0562556	0.00491618	0.0224517	0.0427543	0.12217	0.314778	0.217327	0.028593	0.0134521	0.285799	0.0317707	0.115368	0.129073	0.0353008	0.0734163	0.00573658	0.159718
Firmicutes	Clostridia	Clostridiales	__	Howardella	Howardella ureilytica	Bacteria__Firmicutes__Clostridia__Clostridiales____Howardella__Howardella ureilytica	0.0195385	0.0529638	0.033545	0.614376	0.0220682	0.0805081	0.0367639	0.0402397	0.0255363	0.0206797	0.00211788	0.00510725	0.0579458	0.0270791	0.0364182	0.161765	0.19858	0.826907	0.00482323	0.0318928	0.0602422	0.412386	1.58069	1.1903	0.0294971	0.0259058	0.114761	0.0712846	0.062174	0.117012	0.0233942	0.0134521	0.0208395	2.4304	0.220614	1.01518	0	0	0	0	0	0	0
Firmicutes	Clostridia	Clostridiales	__	Intestinimonas	Intestinimonas butyriciproducens	Bacteria__Firmicutes__Clostridia__Clostridiales____Intestinimonas__Intestinimonas butyriciproducens	0	0	0	0	0	0	0	0	0	0	0	0	0	0	0	0	0	0	0	0	0	0	0	0	0	0	0	0	0	0	0	0	0	0	0	0	0	0	0	0	0	0	0
Firmicutes	Clostridia	Clostridiales	__	Monoglobus	Monoglobus pectinilyticus	Bacteria__Firmicutes__Clostridia__Clostridiales____Monoglobus__Monoglobus pectinilyticus	0	0	0	0	0	0	0	0	0	0	0	0	0	0	0	0	0	0	0	0	0	0	0	0	0	0	0	0	0	0	0	0	0	0	0	0	0	0	0	0	0	0	0
Firmicutes	Clostridia	Clostridiales	__	Natranaerovirga	Natranaerovirga pectinivora	Bacteria__Firmicutes__Clostridia__Clostridiales____Natranaerovirga__Natranaerovirga pectinivora	0	0	0	0	0	0	0	0	0	0	0	0	0	0	0	0	0	0	0	0	0	0	0	0	0	0	0	0	0	0	0	0	0	0	0	0	0	0	0	0	0	0	0
Firmicutes	Clostridia	Clostridiales	__	Proteiniborus	Proteiniborus ethanoligenes	Bacteria__Firmicutes__Clostridia__Clostridiales____Proteiniborus__Proteiniborus ethanoligenes	0	0	0.00223634	0.0282222	0.0353092	0.0178907	0	0	0	0	0	0.00255363	0.00241441	0	0.00642674	0.00724323	0.0150439	0.0985433	0	0	0	0	0.00398661	0	0	0	0.00225023	0	0	0	0	0	0	0.0311923	0.00538083	0.00297708	0	0	0	0	0	0	0
Firmicutes	Clostridia	Clostridiales	Catabacteriaceae	Catabacter	Catabacter hongkongensis	Bacteria__Firmicutes__Clostridia__Clostridiales__Catabacteriaceae__Catabacter__Catabacter hongkongensis	0.00651282	0.00662047	0.0245997	0.0564444	0.174339	0.404777	0	0	0.0536261	0	0.00423576	0	0.0217297	0.22265	0.0599829	0.357333	0.282826	1.37318	0.696957	0.00597991	0.00830927	0.00241161	0.0259129	0.00623195	0.00983236	0.0328141	0.00225023	0	0.00345411	0.0090009	0.028593	0.0134521	0.285799	0.561462	0.634938	1.5451	0.0141203	0	0.292565	0.773087	0.671235	0.73715	0.0204767
Firmicutes	Clostridia	Clostridiales	Christensenellaceae	Christensenella	Christensenella massiliensis	Bacteria__Firmicutes__Clostridia__Clostridiales__Christensenellaceae__Christensenella__Christensenella massiliensis	0.529709	0.185373	3.81072	0.00651282	0	0.00223634	0.0781232	0.228731	0.628192	0	0	0	0.161765	0.19858	0.826907	0	0	0	0.167221	0.267103	0.810154	0	0	0	0.0196647	0.0466305	0.312781	0.00245809	0.0138164	0	0	0.220614	1.01518	0.00519872	0.00269041	0.0327478	0.303587	0.195777	0.470399	0.635414	2.05216	2.82813	0.172004
Firmicutes	Clostridia	Clostridiales	Christensenellaceae	Christensenella	Christensenella minuta	Bacteria__Firmicutes__Clostridia__Clostridiales__Christensenellaceae__Christensenella__Christensenella minuta	0.0282222	0.0353092	0.0178907	0.0238803	0.0110341	0	0	0.0593007	0.0944842	0.149353	0.133427	0.155771	0.00724323	0.0150439	0.0985433	0.00241441	0.00902636	0.0192802	0.0289394	0	0.0560876	0	0.0019933	0.0124639	0.00491618	0.0224517	0.0427543	0.00245809	0	0	0.0311923	0.00538083	0.00297708	0.00519872	0.00538083	0.00297708	0.0105902	0	0.0975218	0.0494211	0.297161	0.00573658	0
Firmicutes	Clostridia	Clostridiales	Christensenellaceae	Christensenella	Christensenella timonensis	Bacteria__Firmicutes__Clostridia__Clostridiales__Christensenellaceae__Christensenella__Christensenella timonensis	0.0564444	0.174339	0.404777	0	0	0	0.126376	0.340979	0.155771	0.0206797	0	0	0.357333	0.282826	1.37318	0.00241441	0	0.0107112	0.412386	0.580689	1.1903	0	0	0.00207732	0.0712846	0.062174	0.117012	0	0	0	0.561462	0.634938	1.5451	0	0	0.00297708	0	0.00349601	0	0.229455	0.409034	0.0956861	0
Firmicutes	Clostridia	Clostridiales	Clostridiaceae	__	[Clostridium] hathewayi	Bacteria__Firmicutes__Clostridia__Clostridiales__Clostridiaceae____[Clostridium] hathewayi	0	0	0	0	0	0	0	0	0	0	0	0	0	0	0	0	0	0	0	0	0	0	0	0	0	0	0	0	0	0	0	0	0	0	0	0	0.370658	0.0978884	0.220858	0.0317707	0.115368	0.129073	0.0941928
Firmicutes	Clostridia	Clostridiales	Clostridiaceae	__	Beduini massiliensis	Bacteria__Firmicutes__Clostridia__Clostridiales__Clostridiaceae____Beduini massiliensis	0	0	0	0	0	0	0	0	0	0	0	0	0	0	0	0	0	0	0	0	0	0	0	0	0	0	0	0	0	0	0	0	0	0	0	0	0.00353008	0	0.0114732	0	0.00349601	0.00573658	0
Firmicutes	Clostridia	Clostridiales	Clostridiaceae	__	Cellulosibacter alkalithermophilus	Bacteria__Firmicutes__Clostridia__Clostridiales__Clostridiaceae____Cellulosibacter alkalithermophilus	0.00651282	0	0.00223634	0	0	0	0	0.00211788	0	0.00459548	0.00211788	0	0	0	0	0	0.00601757	0.00642674	0	0.00398661	0	0.132639	0.00597991	0	0	0	0	0.260557	0.554385	0.175518	0.00519872	0.00269041	0.0327478	0	0	0	0	0	0	0	0	0	0
Firmicutes	Clostridia	Clostridiales	Clostridiaceae	__	Clostridium halophilum	Bacteria__Firmicutes__Clostridia__Clostridiales__Clostridiaceae____Clostridium halophilum	0.0238803	0.0110341	0	0	0	0	0.0206797	0.00211788	0.00510725	0.751361	0.0557236	0.921859	0.00241441	0.00902636	0.0192802	0	0	0.00214225	0.00241161	0.0259129	0.00623195	0	0.0019933	0	0	0.00345411	0.0090009	0	0	0.00225023	0.00519872	0.00538083	0.00297708	0.00259936	0	0	0	0	0	0	0	0	0
Firmicutes	Clostridia	Clostridiales	Clostridiaceae	__	Clostridium histolyticum	Bacteria__Firmicutes__Clostridia__Clostridiales__Clostridiaceae____Clostridium histolyticum	0	0	0	0	0	0	0	0	0	0	0	0	0	0	0	0	0	0	0	0	0	0	0	0	0	0	0	0	0	0	0	0	0	0	0	0	0.0176504	0.0699203	0.309775	0.44832	1.63264	0.82033	0.212958
Firmicutes	Clostridia	Clostridiales	Clostridiaceae	__	Clostridium proteolyticum	Bacteria__Firmicutes__Clostridia__Clostridiales__Clostridiaceae____Clostridium proteolyticum	0	0	0	0.0390769	0.101514	0.0849808	0	0	0.00255363	0.507801	1.06741	1.43258	0.00241441	0	0.0107112	1.32793	0.333975	1.25107	0	0	0	0.0217045	0.0119598	0.0186959	0.00245809	0.0138164	0	0	0.0103623	0.00450045	0	0	0.00297708	0	0	5.65347	0	0	0	0	0	0	0
Firmicutes	Clostridia	Clostridiales	Clostridiaceae	__	Desnuesiella massiliensis	Bacteria__Firmicutes__Clostridia__Clostridiales__Clostridiaceae____Desnuesiella massiliensis	0	0	0	0	0	0.00223634	0	0.00423576	0	0.07123	0.0127073	0	0	0.00601757	0.00642674	0.00965764	0.00300879	0.00642674	0	0.0019933	0.0124639	2.02334	0.392681	3.75164	0.00245809	0	0	0.629271	0.628648	1.03285	0	0	0	0.00779808	0	0	0	0	0	0	0	0	0
Firmicutes	Clostridia	Clostridiales	Clostridiaceae	__	Falcatimonas natans	Bacteria__Firmicutes__Clostridia__Clostridiales__Clostridiaceae____Falcatimonas natans	0	0	0	0	0	0	0	0	0	0	0	0	0	0	0	0	0	0	0	0	0	0	0	0	0	0	0	0	0	0	0	0	0	0	0	0	0.0282406	0.0174801	0.0229463	0	0	0	0.0163814
Firmicutes	Clostridia	Clostridiales	Clostridiaceae	__	Salimesophilobacter vulgaris	Bacteria__Firmicutes__Clostridia__Clostridiales__Clostridiaceae____Salimesophilobacter vulgaris	0	0	0	0.00651282	0.00662047	0.0245997	0	0	0	0.0459548	0.550649	0.224719	0	0	0.00214225	0	0.00300879	0.0149957	0	0	0.00207732	0.77654	1.55079	1.41673	0	0	0	0.420333	0.246969	1.00585	0.00259936	0	0	0.00519872	0.0538083	0.0148854	0	0	0	0	0	0	0
Firmicutes	Clostridia	Clostridiales	Clostridiaceae	Butyricicoccus	Butyricicoccus pullicaecorum	Bacteria__Firmicutes__Clostridia__Clostridiales__Clostridiaceae__Butyricicoccus__Butyricicoccus pullicaecorum	0.0390769	0.101514	0.0849808	0.529709	0.185373	2.81072	0.149353	0.133427	0.155771	1.78075	0.0628164	1.66241	1.32793	0.333975	1.25107	1.67801	2.2957	2.76135	0.132639	0.00597991	2.1214	0.0265278	0.0019933	0.00415464	0.260557	0.554385	0.175518	0.0712846	0	0.0382538	0	0.244828	5.65347	0	0	1.8964	0.564812	0.405538	0.174966	0.0141203	0	0.292565	0.413629
Firmicutes	Clostridia	Clostridiales	Clostridiaceae	Butyricicoccus	Eubacterium desmolans	Bacteria__Firmicutes__Clostridia__Clostridiales__Clostridiaceae__Butyricicoccus__Eubacterium desmolans	0	0	0	0	0	0	0	0	0	0	0	0	0	0	0	0	0	0	0	0	0	0	0	0	0	0	0	0	0	0	0	0	0	0	0	0	0	0	0	0	0	0	0
Firmicutes	Clostridia	Clostridiales	Clostridiaceae	Caloramator	Caloramator boliviensis	Bacteria__Firmicutes__Clostridia__Clostridiales__Clostridiaceae__Caloramator__Caloramator boliviensis	0	0	0	0	0	0	0	0	0	0	0	0	0	0	0	0	0	0	0	0	0	0	0	0	0	0	0	0	0	0	0	0	0	0	0	0	0	0	0	0	0	0	0
Firmicutes	Clostridia	Clostridiales	Clostridiaceae	Clostridium	Clostridium acetobutylicum	Bacteria__Firmicutes__Clostridia__Clostridiales__Clostridiaceae__Clostridium__Clostridium acetobutylicum	0	0	0	0.180188	0.0176546	0.026836	0	0	0	0.0298706	1.32284	0.0178754	0	0	0	0	0	0	0	0	0.00415464	0	0	0.00207732	0	0	0	0.00491618	0.0172706	1.11926	0	0.00269041	0	0	0	0.00297708	0	0	0	0	0	0	0
Firmicutes	Clostridia	Clostridiales	Clostridiaceae	Clostridium	Clostridium algifaecis	Bacteria__Firmicutes__Clostridia__Clostridiales__Clostridiaceae__Clostridium__Clostridium algifaecis	0.0390769	0.00662047	0	0.206239	0.105928	0.114053	0.00229774	0	0.0153218	0.0988029	0.383337	0.0995914	0	0.0902636	0.017138	0.0241441	0.00902636	2.01285	0	0	0	0.037462	0.0398661	0.00415464	0.0294971	0.00518117	0.0765077	0.0884912	0.0569928	0.126013	0.00779808	0	0.00595415	0.150763	0.00538083	0.157785	0	0	0	0	0	0	0
Firmicutes	Clostridia	Clostridiales	Clostridiaceae	Clostridium	Clostridium amazonense	Bacteria__Firmicutes__Clostridia__Clostridiales__Clostridiaceae__Clostridium__Clostridium amazonense	0	0.00441365	0.00223634	0.00217094	0.00220682	0.00223634	0	0	0	0	0.177902	0.306435	0.00482882	0.0180527	0	0.0289729	0.0180527	0.0749786	0	0.0119598	0.00623195	0.13505	0.137538	0.359376	0	0	0	0	0.00172706	0	0.0545866	0	0.038702	0.028593	0.139902	0.0446561	0	0.0244721	0	0	0.0314641	0.00286829	0
Firmicutes	Clostridia	Clostridiales	Clostridiaceae	Clostridium	Clostridium amylolyticum	Bacteria__Firmicutes__Clostridia__Clostridiales__Clostridiaceae__Clostridium__Clostridium amylolyticum	0	0	0	0	0	0	0	0	0	0	0	0	0	0	0	0	0	0	0	0	0	0	0	0	0	0	0	0	0	0	0	0	0	0	0	0	0	0	0	0	0.00699203	0.00573658	0
Firmicutes	Clostridia	Clostridiales	Clostridiaceae	Clostridium	Clostridium aurantibutyricum	Bacteria__Firmicutes__Clostridia__Clostridiales__Clostridiaceae__Clostridium__Clostridium aurantibutyricum	0.00434188	0.00662047	0	0	0	0	0	0	0	0	0	0.00255363	0	0	0	0.0507026	0.17451	0.00642674	0	0	0.00207732	0.147108	0.595997	0.240969	0	0	0	0	0	0	0	0	0.00297708	0.0337917	0.0134521	0.00595415	0	0.146833	0.154888	0	0	0	0.18429
Firmicutes	Clostridia	Clostridiales	Clostridiaceae	Clostridium	Clostridium autoethanogenum	Bacteria__Firmicutes__Clostridia__Clostridiales__Clostridiaceae__Clostridium__Clostridium autoethanogenum	0	0.00220682	0	0	0	0	0.0298706	0.122837	0.0178754	0	0	0	0.0241441	0.00902636	0.0128535	0.00241441	0	0	0.137462	0.0398661	0.00415464	0	0	0	0.027039	0.00863528	0.0337534	0	0	0	0.150763	0.00538083	0.157785	0	0	0.00297708	0	0	0	0	0	0	0
Firmicutes	Clostridia	Clostridiales	Clostridiaceae	Clostridium	Clostridium bornimense	Bacteria__Firmicutes__Clostridia__Clostridiales__Clostridiaceae__Clostridium__Clostridium bornimense	0.180188	0.0176546	0.026836	0	0	0.00223634	0.0988029	0.383337	0.0995914	0	0	0	0.0289729	0.0180527	0.0749786	0	0.0150439	0	0.13505	0.137538	0.359376	0	0.0298995	0	0.00491618	0.0172706	0.119262	0	0	0	0.028593	0.139902	0.0446561	0	0	0	0.0706015	0.0629283	0.0631023	0	0	0	0.0614301
Firmicutes	Clostridia	Clostridiales	Clostridiaceae	Clostridium	Clostridium butyricum	Bacteria__Firmicutes__Clostridia__Clostridiales__Clostridiaceae__Clostridium__Clostridium butyricum	0.206239	0.105928	0.114053	0	0	0	0	0.177902	0.306435	0	0.00211788	0	0.0507026	0.17451	0.00642674	0	0.00300879	0	0.147108	0.595997	0.240969	0.00241161	0	0	0.0884912	0.0569928	0.126013	0	0	0	0.0337917	0.0134521	0.00595415	0	0.00269041	0	0.0353008	0.426514	0.229463	0	0	0	1.79376
Firmicutes	Clostridia	Clostridiales	Clostridiaceae	Clostridium	Clostridium cadaveris	Bacteria__Firmicutes__Clostridia__Clostridiales__Clostridiaceae__Clostridium__Clostridium cadaveris	0	0	0	0	0	0	0	0	0	0	0	0	0	0	0	0	0	0	0	0	0	0	0	0	0	0	0	0	0	0	0	0	0	0	0	0	0	0	0	0	0	0	0
Firmicutes	Clostridia	Clostridiales	Clostridiaceae	Clostridium	Clostridium cavendishii	Bacteria__Firmicutes__Clostridia__Clostridiales__Clostridiaceae__Clostridium__Clostridium cavendishii	0.00217094	0.00220682	0.00223634	13.8861	15.763	19.2757	0	0	0.00255363	0	0	0.00255363	0.00241441	0	0	0	0	0	0	0	0	0	0	0.00207732	0	0.00172706	0	2.93529	2.32584	4.34743	0	0	0.00297708	0	0	0	0	0	0	0	0	0	0
Firmicutes	Clostridia	Clostridiales	Clostridiaceae	Clostridium	Clostridium chartatabidum	Bacteria__Firmicutes__Clostridia__Clostridiales__Clostridiaceae__Clostridium__Clostridium chartatabidum	0	0	0	0	0	0	0	0	0	5.13219	5.53826	9.29591	0	0.0150439	0	0	0.00601757	0	0	0.0298995	0	0	0	0	0	0	0	0	0	0	0	0	0	0	0	0	0.00353008	0.00699203	0.0286829	1.67071	1.19353	1.10911	0.0204767
Firmicutes	Clostridia	Clostridiales	Clostridiaceae	Clostridium	Clostridium combesii	Bacteria__Firmicutes__Clostridia__Clostridiales__Clostridiaceae__Clostridium__Clostridium combesii	0	0	0	0	0	0	0	0	0	0	0	0	0	0	0	0	0	0	0	0	0	0	0	0	0	0	0	0	0	0	0	0	0	0	0	0	0	0	0	0	0	0	0
Firmicutes	Clostridia	Clostridiales	Clostridiaceae	Clostridium	Clostridium cylindrosporum	Bacteria__Firmicutes__Clostridia__Clostridiales__Clostridiaceae__Clostridium__Clostridium cylindrosporum	0	0	0	0	0	0	0	0	0	0	0	0	0	0	0	0	0	0	0	0	0	0	0	0	0	0	0	0	0	0	0	0	0	0	0	0	0	0	0	0	0	0	0
Firmicutes	Clostridia	Clostridiales	Clostridiaceae	Clostridium	Clostridium disporicum	Bacteria__Firmicutes__Clostridia__Clostridiales__Clostridiaceae__Clostridium__Clostridium disporicum	0	0	0	0	0	0	0	0	0	0	0	0	0	0	0	0	0	0	0	0	0	0	0	0	0	0	0	0	0	0	0	0	0	0	0	0	0	0	0	0	0	0	0
Firmicutes	Clostridia	Clostridiales	Clostridiaceae	Clostridium	Clostridium intestinale	Bacteria__Firmicutes__Clostridia__Clostridiales__Clostridiaceae__Clostridium__Clostridium intestinale	0	0	0	0	0	0	0	0	0	0	0	0	0	0	0	0	0	0	0	0	0	0	0	0	0	0	0	0	0	0	0	0	0	0	0	0	0	0.010488	0	0	0.010488	0	0
Firmicutes	Clostridia	Clostridiales	Clostridiaceae	Clostridium	Clostridium jeddahense	Bacteria__Firmicutes__Clostridia__Clostridiales__Clostridiaceae__Clostridium__Clostridium jeddahense	0	0	0	0.00651282	0	0	0	0	0	0	0	0	0	0.00300879	0	2.18857	9.00093	2.48072	0.00241161	0	0	0.611007	10.1996	2.46848	0	0	0	0	0	0	0	0.00269041	0	6.85998	0.887382	7.85832	0	0	0	0	0	0	0
Firmicutes	Clostridia	Clostridiales	Clostridiaceae	Clostridium	Clostridium merdae	Bacteria__Firmicutes__Clostridia__Clostridiales__Clostridiaceae__Clostridium__Clostridium merdae	0	0	0	0	0	0	0	0	0	0	0	0	0	0	0	0	0	0	0	0	0	0	0	0	0	0	0	0	0	0	0	0	0	0	0	0	0	0	0	0	0.0244721	0	0
Firmicutes	Clostridia	Clostridiales	Clostridiaceae	Clostridium	Clostridium novyi	Bacteria__Firmicutes__Clostridia__Clostridiales__Clostridiaceae__Clostridium__Clostridium novyi	0	0	0.00223634	0	0	0	0	0.00211788	0	0	0	0.00510725	0	0	0	0	0	0	0	0	0.00207732	0.00723484	0	0	0	0	0	0	0	0	0	0	0	0	0	0	0	0	0	0	0	0	0
Firmicutes	Clostridia	Clostridiales	Clostridiaceae	Clostridium	Clostridium paraputrificum	Bacteria__Firmicutes__Clostridia__Clostridiales__Clostridiaceae__Clostridium__Clostridium paraputrificum	0	0	0	0.0390769	0.00662047	0	0	0	0.00255363	0	0	0	0	0.00601757	0	0	0	0	0	0	0	0	0	0	0	0	0	0.0294971	0.00518117	0.0765077	0	0	0	0	0	0	0	0.0314641	0.00286829	0	0	0	0.0368581
Firmicutes	Clostridia	Clostridiales	Clostridiaceae	Clostridium	Clostridium punense	Bacteria__Firmicutes__Clostridia__Clostridiales__Clostridiaceae__Clostridium__Clostridium punense	0	0	0	0	0	0	0	0	0	0	0	0	0	0	0	0	0	0	0	0	0	0	0	0	0	0	0	0	0	0	0	0	0	0	0	0	0	0.00699203	0.00573658	0	0.146833	0.154888	0
Firmicutes	Clostridia	Clostridiales	Clostridiaceae	Clostridium	Clostridium putrefaciens	Bacteria__Firmicutes__Clostridia__Clostridiales__Clostridiaceae__Clostridium__Clostridium putrefaciens	0	0	0	0	0	0	0	0	0	0	0	0	0	0	0	0	0	0	0	0	0	0	0	0	0	0	0	0	0	0	0	0	0	0	0	0	0	0	0	0.0706015	0.0629283	0.0631023	0
Firmicutes	Clostridia	Clostridiales	Clostridiaceae	Clostridium	Clostridium quinii	Bacteria__Firmicutes__Clostridia__Clostridiales__Clostridiaceae__Clostridium__Clostridium quinii	0	0	0	0	0	0	0	0	0	0	0	0	0	0	0	0	0	0	0	0	0	0	0	0	0	0	0	0	0	0	0	0	0	0	0	0	0	0	0	0.0353008	0.0265138	0.229463	0
Firmicutes	Clostridia	Clostridiales	Clostridiaceae	Clostridium	Clostridium saccharoperbutylacetonicum	Bacteria__Firmicutes__Clostridia__Clostridiales__Clostridiaceae__Clostridium__Clostridium saccharoperbutylacetonicum	0	0	0	0	0	0	0	0	0	0	0	0	0	0	0	0	0	0	0	0	0	0	0	0	0	0	0	0	0	0	0	0	0	0	0	0	0	0	0	0	0	0	0
Firmicutes	Clostridia	Clostridiales	Clostridiaceae	Clostridium	Clostridium sartagoforme	Bacteria__Firmicutes__Clostridia__Clostridiales__Clostridiaceae__Clostridium__Clostridium sartagoforme	0	0	0	0	0	0	0	0	0	0	0	0	0	0	0	0	0	0	0	0	0	0	0	0	0	0	0	0	0	0	0	0	0	0	0	0	0	0	0	0.00353008	0.00699203	0.0286829	0
Firmicutes	Clostridia	Clostridiales	Clostridiaceae	Clostridium	Clostridium saudiense	Bacteria__Firmicutes__Clostridia__Clostridiales__Clostridiaceae__Clostridium__Clostridium saudiense	14.8861	16.763	17.2757	0	0.00441365	0.00223634	7.13219	5.53826	8.49591	0.00229774	0	0.0153218	5.18857	10.2509	2.48072	0	0	0	0.611007	10.9996	2.56848	0	0	0.00415464	4.23529	2.02584	4.34743	0	0	0	7.65998	0.987382	6.95832	0	0.00269041	0	0.670714	1.29353	1.60911	0	0	0	5.78262
Firmicutes	Clostridia	Clostridiales	Clostridiaceae	Clostridium	Clostridium septicum	Bacteria__Firmicutes__Clostridia__Clostridiales__Clostridiaceae__Clostridium__Clostridium septicum	0	0	0	0	0	0	0	0	0	0	0	0	0	0	0	0	0	0	0	0	0	0	0	0	0	0	0	0	0	0	0	0	0	0	0	0	0	0	0	0	0	0	0
Firmicutes	Clostridia	Clostridiales	Clostridiaceae	Clostridium	Clostridium tarantellae	Bacteria__Firmicutes__Clostridia__Clostridiales__Clostridiaceae__Clostridium__Clostridium tarantellae	0	0	0	0	0	0	0	0	0	0	0	0	0	0	0	0	0	0	0	0	0	0	0	0	0	0	0	0	0	0	0	0	0	0	0	0	0	0	0	0	0	0	0
Firmicutes	Clostridia	Clostridiales	Clostridiaceae	Clostridium	Clostridium tertium	Bacteria__Firmicutes__Clostridia__Clostridiales__Clostridiaceae__Clostridium__Clostridium tertium	0	0	0	0	0	0	0	0	0	0	0	0	0	0	0	0	0	0	0	0	0	0	0	0	0	0	0	0	0	0	0	0	0	0	0	0	0	0	0	0	0.010488	0	0.012286
Firmicutes	Clostridia	Clostridiales	Clostridiaceae	Clostridium	Clostridium thermopalmarium	Bacteria__Firmicutes__Clostridia__Clostridiales__Clostridiaceae__Clostridium__Clostridium thermopalmarium	0	0	0	0	0	0	0	0	0	0	0	0	0	0	0	0	0	0	0	0	0	0	0	0	0	0	0	0	0	0	0	0	0	0	0	0	0	0.010488	0	0	0	0	0
Firmicutes	Clostridia	Clostridiales	Clostridiaceae	Clostridium	Clostridium ventriculi	Bacteria__Firmicutes__Clostridia__Clostridiales__Clostridiaceae__Clostridium__Clostridium ventriculi	0	0	0	0	0	0	0	0	0	0	0	0	0	0	0	0	0	0	0	0	0	0	0	0	0	0	0	0	0	0	0	0	0	0	0	0	0	0	0	0	0	0	0
Firmicutes	Clostridia	Clostridiales	Clostridiaceae	Clostridium	Eubacterium moniliforme	Bacteria__Firmicutes__Clostridia__Clostridiales__Clostridiaceae__Clostridium__Eubacterium moniliforme	0	0	0	0.00434188	0.00662047	0	0	0	0	0	0	0	0	0	0	0	0.0902636	0.017138	0.00723484	0	0	0	0	0	0	0	0	0	0	0	0	0	0	0.00779808	0	0.00595415	0	0	0	0	0	0	0
Firmicutes	Clostridia	Clostridiales	Clostridiaceae	Clostridium	Sarcina ventriculi	Bacteria__Firmicutes__Clostridia__Clostridiales__Clostridiaceae__Clostridium__Sarcina ventriculi	0.00651282	0	0	0	0.00220682	0	0	0	0.00510725	0	0	0	0	0	0	0.00482882	0.0180527	0	0	0	0	0	0.0119598	0.00623195	0	0	0	0.027039	0.00863528	0.0337534	0	0	0	0.0545866	0	0.038702	0	0	0	0	0	0	0
Firmicutes	Clostridia	Clostridiales	Clostridiaceae	Falcatimonas	Falcatimonas natans	Bacteria__Firmicutes__Clostridia__Clostridiales__Clostridiaceae__Falcatimonas__Falcatimonas natans	0	0	0	0	0	0	0	0	0	0	0	0	0	0	0	0	0	0	0	0	0	0	0	0	0	0	0	0	0	0	0	0	0	0	0	0	0	0	0	0	0	0	0
Firmicutes	Clostridia	Clostridiales	Clostridiaceae	Lutispora	Lutispora thermophila	Bacteria__Firmicutes__Clostridia__Clostridiales__Clostridiaceae__Lutispora__Lutispora thermophila	0	0.0110341	0.0357814	0.0260513	0.432537	0.0380177	0.0735277	0	0	0.328577	0.0614186	0.137896	0.00482882	0.150439	0	0.065189	0.0391142	0.0814053	0	0.0279062	0.00415464	0.453383	0.0298995	0.0186959	0.00491618	0.0259058	0.00225023	0.0147485	0.031087	0.387039	0.0155962	0.0269041	0.0267937	0.197551	0.0188329	0.229235	0	0.00699203	0.00286829	0.0282406	0.0594322	0.0315512	0.00409534
Firmicutes	Clostridia	Clostridiales	Clostridiaceae	Oceanirhabdus	Oceanirhabdus sediminicola	Bacteria__Firmicutes__Clostridia__Clostridiales__Clostridiaceae__Oceanirhabdus__Oceanirhabdus sediminicola	0	0	0	0	0	0	0	0	0	0	0	0	0	0	0	0	0	0	0	0	0	0	0	0	0	0	0	0	0	0	0	0	0	0	0	0	0	0	0	0	0	0	0
Firmicutes	Clostridia	Clostridiales	Clostridiaceae	Oxobacter	Oxobacter pfennigii	Bacteria__Firmicutes__Clostridia__Clostridiales__Clostridiaceae__Oxobacter__Oxobacter pfennigii	0	0	0	0	0	0	0	0	0	0	0	0	0	0	0	0	0	0	0	0	0	0	0	0	0	0	0	0	0	0	0	0	0	0	0	0	0	0	0	0.00353008	0.0139841	0	0.00409534
Firmicutes	Clostridia	Clostridiales	Clostridiaceae	Thermotalea	Thermotalea metallivorans	Bacteria__Firmicutes__Clostridia__Clostridiales__Clostridiaceae__Thermotalea__Thermotalea metallivorans	0	0	0	0	0	0	0	0	0	0	0	0	0	0	0	0	0	0	0	0	0	0	0	0	0	0	0	0	0	0	0	0	0	0	0	0	0.00706015	0.010488	0.0659706	0	0	0.00286829	0.024572
Firmicutes	Clostridia	Clostridiales	Clostridiaceae	Tindallia	Tindallia californiensis	Bacteria__Firmicutes__Clostridia__Clostridiales__Clostridiaceae__Tindallia__Tindallia californiensis	0	0	0	0.0173675	0.0220682	0.00670901	0	0	0	0.0206797	0.0211788	0	0	0	0	0.00482882	0.00300879	0.0128535	0	0	0	0.00482323	0.0119598	0.0145412	0	0	0.00675068	0	0	0.0270027	0.00779808	0	0	0.0207949	0	0.00297708	0	0	0	0	0	0	0
Firmicutes	Clostridia	Clostridiales	Clostridiales Family XII. Incertae Sedis	Acidaminobacter	Acidaminobacter hydrogenoformans	Bacteria__Firmicutes__Clostridia__Clostridiales__Clostridiales Family XII. Incertae Sedis__Acidaminobacter__Acidaminobacter hydrogenoformans	0	0	0	0	0	0	0	0	0	0	0	0	0	0	0	0	0	0	0	0	0	0	0	0	0	0	0	0	0	0	0	0	0	0	0	0	0	0	0	0	0	0	0
Firmicutes	Clostridia	Clostridiales	Clostridiales Family XIII. Incertae Sedis	__	[Eubacterium] sulci	Bacteria__Firmicutes__Clostridia__Clostridiales__Clostridiales Family XIII. Incertae Sedis____[Eubacterium] sulci	0	0	0	0	0	0	0	0	0	0	0	0	0	0	0	0	0	0	0	0	0	0	0	0	0	0	0	0	0	0	0	0	0	0	0	0	0	0	0	0	0	0	0
Firmicutes	Clostridia	Clostridiales	Clostridiales Family XIII. Incertae Sedis	__	Emergencia timonensis	Bacteria__Firmicutes__Clostridia__Clostridiales__Clostridiales Family XIII. Incertae Sedis____Emergencia timonensis	0	0	0	0	0	0	0	0	0	0	0	0	0	0	0	0	0	0	0	0	0	0	0	0	0	0	0	0	0	0	0	0	0	0	0	0	0.102372	0.153825	0.2352	0	0.00349601	0.00286829	0.126956
Firmicutes	Clostridia	Clostridiales	Clostridiales Family XIII. Incertae Sedis	__	Ihubacter massiliensis	Bacteria__Firmicutes__Clostridia__Clostridiales__Clostridiales Family XIII. Incertae Sedis____Ihubacter massiliensis	0	0	0	0	0	0	0	0	0	0	0	0	0	0	0	0	0	0	0	0	0	0	0	0	0	0	0	0	0	0	0	0	0	0	0	0	0.0847218	0.0454482	0.0286829	0	0.010488	0	0.012286
Firmicutes	Clostridia	Clostridiales	Clostridiales Family XIII. Incertae Sedis	Aminipila	Aminipila butyrica	Bacteria__Firmicutes__Clostridia__Clostridiales__Clostridiales Family XIII. Incertae Sedis__Aminipila__Aminipila butyrica	0	0	0	0	0	0	0	0	0	0	0	0	0	0	0	0	0	0	0	0	0	0	0	0	0	0	0	0	0	0	0	0	0	0	0	0	0	0	0	0	0	0	0
Firmicutes	Clostridia	Clostridiales	Clostridiales Family XIII. Incertae Sedis	Anaerovorax	Anaerovorax odorimutans	Bacteria__Firmicutes__Clostridia__Clostridiales__Clostridiales Family XIII. Incertae Sedis__Anaerovorax__Anaerovorax odorimutans	0.0260513	0.432537	0.0380177	0	0	0	0.328577	0.0614186	0.137896	0	0	0	0.065189	0.0391142	0.0814053	0.094162	0	0.156384	0.453383	0.0298995	0.0186959	0	0	0	0.0147485	0.031087	0.387039	0	0	0	0.197551	0.0188329	0.229235	0.00519872	0	0	0.0282406	0.0594322	0.0315512	0	0.00699203	0.00286829	0.0614301
Firmicutes	Clostridia	Clostridiales	Clostridiales Family XIII. Incertae Sedis	Emergencia	Emergencia timonensis	Bacteria__Firmicutes__Clostridia__Clostridiales__Clostridiales Family XIII. Incertae Sedis__Emergencia__Emergencia timonensis	0	0	0	0	0	0	0	0	0	0	0	0	0	0	0	0	0	0	0	0	0	0	0	0	0	0	0	0	0	0	0	0	0	0	0	0	0	0	0	0	0	0	0
Firmicutes	Clostridia	Clostridiales	Clostridiales Family XIII. Incertae Sedis	Ihubacter	Ihubacter massiliensis	Bacteria__Firmicutes__Clostridia__Clostridiales__Clostridiales Family XIII. Incertae Sedis__Ihubacter__Ihubacter massiliensis	0	0	0	0	0	0	0	0	0	0	0	0	0	0	0	0	0	0	0	0	0	0	0	0	0	0	0	0	0	0	0	0	0	0	0	0	0	0	0	0	0	0	0
Firmicutes	Clostridia	Clostridiales	Clostridiales Family XIII. Incertae Sedis	Mogibacterium	Mogibacterium neglectum	Bacteria__Firmicutes__Clostridia__Clostridiales__Clostridiales Family XIII. Incertae Sedis__Mogibacterium__Mogibacterium neglectum	0.0173675	0.0220682	0.00670901	0	0.00882729	0	0.0206797	0.0211788	0	0	0	0	0.00482882	0.00300879	0.0128535	0	0	0.00214225	0.00482323	0.0119598	0.0145412	0	0	0	0	0	0.0270027	0	0	0	0.0207949	0	0.00297708	0.00259936	0	0	0.00353008	0.0139841	0	0	0	0	0.0163814
Firmicutes	Clostridia	Clostridiales	Defluviitaleaceae	Vallitalea	Vallitalea pronyensis	Bacteria__Firmicutes__Clostridia__Clostridiales__Defluviitaleaceae__Vallitalea__Vallitalea pronyensis	0	0	0	0	0	0	0	0	0	0	0	0	0	0	0	0	0	0	0	0	0	0	0	0	0	0	0	0	0	0	0	0	0	0	0	0	0	0	0	0	0	0	0
Firmicutes	Clostridia	Clostridiales	Eubacteriaceae	__	Aminicella lysinilytica	Bacteria__Firmicutes__Clostridia__Clostridiales__Eubacteriaceae____Aminicella lysinilytica	0	0	0	0.00651282	0.00220682	0	0	0	0	0	0.0296503	0.0102145	0.094162	0	0.156384	0	0.0180527	0.0299914	0	0	0	0.0265278	0.00797321	0.00207732	0	0	0	0.00737427	0.0189976	0.0292529	0.00519872	0	0	0.00779808	0	0.0267937	0	0	0	0	0	0	0
Firmicutes	Clostridia	Clostridiales	Eubacteriaceae	__	Irregularibacter muris	Bacteria__Firmicutes__Clostridia__Clostridiales__Eubacteriaceae____Irregularibacter muris	0	0.00882729	0	0	0.0110341	0.0357814	0	0	0	0.0735277	0	0	0	0	0.00214225	0.00482882	0.150439	0	0	0	0	0	0.0279062	0.00415464	0	0	0	0.00491618	0.0259058	0.00225023	0.00259936	0	0	0.0155962	0.0269041	0.0267937	0	0	0.00286829	0.00706015	0.010488	0.0659706	0.00409534
Firmicutes	Clostridia	Clostridiales	Eubacteriaceae	Alkalibacter	Alkalibacter saccharofermentans	Bacteria__Firmicutes__Clostridia__Clostridiales__Eubacteriaceae__Alkalibacter__Alkalibacter saccharofermentans	0	0	0	0	0	0	0	0	0	0	0	0	0	0	0	0	0	0	0	0	0	0	0	0	0	0	0	0	0	0	0	0	0	0	0	0	0	0.00349601	0.00286829	0.102372	0.153825	0.2352	0
Firmicutes	Clostridia	Clostridiales	Eubacteriaceae	Alkalibaculum	Alkalibaculum bacchi	Bacteria__Firmicutes__Clostridia__Clostridiales__Eubacteriaceae__Alkalibaculum__Alkalibaculum bacchi	0.00651282	0.00220682	0	0	0	0	0	0.0296503	0.0102145	0	0	0	0	0.0180527	0.0299914	0	0	0	0.0265278	0.00797321	0.00207732	0	0	0	0.00737427	0.0189976	0.0292529	0	0	0.00675068	0.00779808	0	0.0267937	0.00779808	0	0	0	0.010488	0	0.0847218	0.0454482	0.0286829	0
Firmicutes	Clostridia	Clostridiales	Eubacteriaceae	Eubacterium	[Eubacterium] cellulosolvens	Bacteria__Firmicutes__Clostridia__Clostridiales__Eubacteriaceae__Eubacterium__[Eubacterium] cellulosolvens	0	0	0	0	0	0	0	0	0	0	0	0	0	0	0	0	0	0	0	0	0	0	0	0	0	0	0	0	0	0	0	0	0	0	0	0	0	0	0	0	0	0	0
Firmicutes	Clostridia	Clostridiales	Eubacteriaceae	Eubacterium	[Eubacterium] combesii	Bacteria__Firmicutes__Clostridia__Clostridiales__Eubacteriaceae__Eubacterium__[Eubacterium] combesii	0	0	0	0	0	0	0	0	0	0	0	0	0	0	0	0	0	0	0	0	0	0	0	0	0	0	0	0	0	0	0	0	0	0	0	0	0.00353008	0.00349601	0.020078	0	0	0	0
Firmicutes	Clostridia	Clostridiales	Eubacteriaceae	Eubacterium	[Eubacterium] eligens	Bacteria__Firmicutes__Clostridia__Clostridiales__Eubacteriaceae__Eubacterium__[Eubacterium] eligens	0	0	0	0	0	0	0	0	0	0	0	0	0	0	0	0	0	0	0	0	0	0	0	0	0	0	0	0	0	0	0	0	0	0	0	0	0.208274	0.171305	0.0717072	0.44832	0.0624402	0.0344195	0.139242
Firmicutes	Clostridia	Clostridiales	Eubacteriaceae	Eubacterium	[Eubacterium] hallii	Bacteria__Firmicutes__Clostridia__Clostridiales__Eubacteriaceae__Eubacterium__[Eubacterium] hallii	0.0195385	0.0242751	0.0178907	15.6033	2.064	0.751051	0.0873142	0.0169431	0.0255363	0	0.0550649	0.00255363	0.0434594	0.0601757	0.0449871	0	0	0	0.0168813	0.0159464	0.0228505	0.00482323	0.0318928	0.00207732	0.0196647	0.0345411	0.0225023	0	0	0.0765077	0.0597853	0.032285	0.0267937	0.00259936	0	0	0.183564	0.139841	0.0430243	0	0	0	0.208862
Firmicutes	Clostridia	Clostridiales	Eubacteriaceae	Eubacterium	Eubacterium coprostanoligenes	Bacteria__Firmicutes__Clostridia__Clostridiales__Eubacteriaceae__Eubacterium__Eubacterium coprostanoligenes	0.742461	0.388401	0.487521	0	0	0	0.170033	0.112248	0.441777	0.00229774	0	4.60981	0.200396	0.24672	0.889032	0.122304	0.00902636	0.319195	0.82236	0.620605	0.500654	0.205011	0.0019933	2.91032	0.110614	0.357501	0.708821	6.58355	0.0155435	6.80378	0.77201	0.0295946	0.384043	1.04494	0	0.0238166	0.769557	1.20962	0.811726	0.120023	0.202361	0.298302	1.71595
Firmicutes	Clostridia	Clostridiales	Eubacteriaceae	Eubacterium	Eubacterium oxidoreducens	Bacteria__Firmicutes__Clostridia__Clostridiales__Eubacteriaceae__Eubacterium__Eubacterium oxidoreducens	0	0	0	0	0	0	0	0	0	0	0	0	0	0	0	0	0	0	0	0	0	0	0	0	0	0	0	0	0	0	0	0	0	0	0	0	0	0	0	0	0	0	0
Firmicutes	Clostridia	Clostridiales	Eubacteriaceae	Eubacterium	Eubacterium pyruvativorans	Bacteria__Firmicutes__Clostridia__Clostridiales__Eubacteriaceae__Eubacterium__Eubacterium pyruvativorans	0.0303932	0	0	0.0195385	0.0242751	0.0178907	0	0.0550649	0.00255363	0.00229774	0	0	0	0	0	0.00965764	0	0.00428449	0.00482323	0.0318928	0.00207732	0	0	0.00207732	0	0	0.0765077	0	0	0	0.00259936	0	0	0	0.40269	0.00595415	0	0	0	0.00353008	0.00349601	0.020078	0
Firmicutes	Clostridia	Clostridiales	Eubacteriaceae	Eubacterium	Eubacterium ramulus	Bacteria__Firmicutes__Clostridia__Clostridiales__Eubacteriaceae__Eubacterium__Eubacterium ramulus	0	0	0	0	0	0	0	0	0	0	0	0	0	0	0	0	0	0	0	0	0	0	0	0	0	0	0	0	0	0	0	0	0	0	0	0	0	0	0	0	0	0	0
Firmicutes	Clostridia	Clostridiales	Eubacteriaceae	Eubacterium	Eubacterium ruminantium	Bacteria__Firmicutes__Clostridia__Clostridiales__Eubacteriaceae__Eubacterium__Eubacterium ruminantium	16.6033	0.0639979	1.75105	0.742461	0.388401	0.487521	0.00229774	0	7.60981	1.08731	2.01694	0.0255363	0.922304	0.00902636	0.319195	0.0434594	0.0601757	0.0449871	1.15501	1.00199	1.91032	0.0868813	1.53595	0.0228505	6.68355	0.0155435	7.80378	0.0196647	0.0345411	0.0225023	1.04494	0	0.0238166	0.0597853	0.032285	0.0267937	0.44832	0.0524402	0.0344195	0.208274	0.171305	0.371707	0.909165
Firmicutes	Clostridia	Clostridiales	Eubacteriaceae	Eubacterium	Eubacterium ventriosum	Bacteria__Firmicutes__Clostridia__Clostridiales__Eubacteriaceae__Eubacterium__Eubacterium ventriosum	0	0	0	0	0	0	0	0	0	0	0	0	0	0	0	0	0	0	0	0	0	0	0	0	0	0	0	0	0	0	0	0	0	0	0	0	0	0	0	0.183564	0.439841	0.0430243	0
Firmicutes	Clostridia	Clostridiales	Eubacteriaceae	Eubacterium	Eubacterium xylanophilum	Bacteria__Firmicutes__Clostridia__Clostridiales__Eubacteriaceae__Eubacterium__Eubacterium xylanophilum	0	0	0	0.0303932	0	0	0.00229774	0	0	0.170033	0.112248	0.441777	0.00965764	0	0.00428449	0.200396	1.24672	0.689032	0.54	0	1.11208	1.74236	0.100605	0.608654	0	0	0	0.110614	1.4575	0.708821	0	0.00269041	0.00595415	0.57201	0.0295946	0.184043	0.120023	0.122361	0.298302	0.0695566	1.20962	0.811726	0.0737161
Firmicutes	Clostridia	Clostridiales	Eubacteriaceae	Garciella	Garciella nitratireducens	Bacteria__Firmicutes__Clostridia__Clostridiales__Eubacteriaceae__Garciella__Garciella nitratireducens	0	0	0.00223634	0	0	0	0	0	0	0	0	0	0.00241441	0	0	0.00482882	0	0	0.00241161	0	0	0	0	0.00415464	0.00245809	0.0328141	0.0292529	0	0	0	0.0103974	0	0.00297708	0.0129968	0.0269041	0.00893123	0.0176504	0.0139841	0.0286829	0	0	0	0.00409534
Firmicutes	Clostridia	Clostridiales	Eubacteriaceae	Pseudoramibacter	Pseudoramibacter alactolyticus	Bacteria__Firmicutes__Clostridia__Clostridiales__Eubacteriaceae__Pseudoramibacter__Pseudoramibacter alactolyticus	0	0	0	0	0	0	0	0	0	0	0	0	0	0	0	0	0	0	0	0	0	0	0	0	0	0	0	0	0	0	0	0	0	0	0	0	0	0	0	0	0	0	0
Firmicutes	Clostridia	Clostridiales	Eubacteriaceae	Rhabdanaerobium	Rhabdanaerobium thermarum	Bacteria__Firmicutes__Clostridia__Clostridiales__Eubacteriaceae__Rhabdanaerobium__Rhabdanaerobium thermarum	0	0	0	0	0	0	0	0	0	0	0	0	0	0	0	0	0	0	0	0	0	0	0	0	0	0	0	0	0	0	0	0	0	0	0	0	0	0	0	0	0	0	0
Firmicutes	Clostridia	Clostridiales	Gracilibacteraceae	Gracilibacter	Gracilibacter thermotolerans	Bacteria__Firmicutes__Clostridia__Clostridiales__Gracilibacteraceae__Gracilibacter__Gracilibacter thermotolerans	0	0	0	0	0	0	0	0	0	0	0	0	0	0	0	0	0	0	0	0	0	0	0	0	0	0	0	0	0	0	0	0	0	0	0	0	0	0	0	0	0	0	0
Firmicutes	Clostridia	Clostridiales	Hungateiclostridiaceae	Anaerobacterium	Anaerobacterium chartisolvens	Bacteria__Firmicutes__Clostridia__Clostridiales__Hungateiclostridiaceae__Anaerobacterium__Anaerobacterium chartisolvens	0	0	0	0	0	0	0	0	0	0	0	0	0	0	0	0	0	0	0	0	0	0	0	0	0	0	0	0	0	0	0	0	0	0	0	0	0	0	0	0	0	0	0
Firmicutes	Clostridia	Clostridiales	Hungateiclostridiaceae	Hungateiclostridium	Hungateiclostridium clariflavum	Bacteria__Firmicutes__Clostridia__Clostridiales__Hungateiclostridiaceae__Hungateiclostridium__Hungateiclostridium clariflavum	0	0	0	0	0	0	0	0	0	0	0	0	0	0	0	0	0	0	0	0	0	0	0	0	0	0	0	0	0	0	0	0	0	0	0	0	0	0	0	0	0	0	0
Firmicutes	Clostridia	Clostridiales	Hungateiclostridiaceae	Hungateiclostridium	Hungateiclostridium thermocellum	Bacteria__Firmicutes__Clostridia__Clostridiales__Hungateiclostridiaceae__Hungateiclostridium__Hungateiclostridium thermocellum	0	0	0	0	0	0	0	0	0	0	0	0	0	0	0	0	0	0	0	0	0	0	0	0	0	0	0	0	0	0	0	0	0	0	0	0	0	0	0	0	0	0	0
Firmicutes	Clostridia	Clostridiales	Hungateiclostridiaceae	Ruminiclostridium	Ruminiclostridium cellobioparum	Bacteria__Firmicutes__Clostridia__Clostridiales__Hungateiclostridiaceae__Ruminiclostridium__Ruminiclostridium cellobioparum	0	0	0	0	0	0	0	0	0	0	0	0	0	0	0	0	0	0	0	0	0	0	0	0	0	0	0	0	0	0	0	0	0	0	0	0	0	0	0	0	0	0	0
Firmicutes	Clostridia	Clostridiales	Hungateiclostridiaceae	Ruminiclostridium	Ruminiclostridium cellulolyticum	Bacteria__Firmicutes__Clostridia__Clostridiales__Hungateiclostridiaceae__Ruminiclostridium__Ruminiclostridium cellulolyticum	0	0	0	0	0	0	0	0	0	0	0	0	0	0	0	0	0	0	0	0	0	0	0	0	0	0	0	0	0	0	0	0	0	0	0	0	0	0	0	0	0	0	0
Firmicutes	Clostridia	Clostridiales	Hungateiclostridiaceae	Saccharofermentans	Saccharofermentans acetigenes	Bacteria__Firmicutes__Clostridia__Clostridiales__Hungateiclostridiaceae__Saccharofermentans__Saccharofermentans acetigenes	0	0	0	0	0	0	0	0	0	0	0	0	0	0	0	0	0	0	0	0	0	0	0	0	0	0	0	0	0	0	0	0	0	0	0	0	0	0	0	0	0	0	0
Firmicutes	Clostridia	Clostridiales	Lachnospiraceae	__	[Clostridium] amygdalinum	Bacteria__Firmicutes__Clostridia__Clostridiales__Lachnospiraceae____[Clostridium] amygdalinum	0	0	0	0	0	0	0	0	0	0	0	0	0	0	0	0	0	0	0	0	0	0	0	0	0	0	0	0	0	0	0	0	0	0	0	0	0	0	0.0344195	0.123553	0.0314641	0.0172097	0
Firmicutes	Clostridia	Clostridiales	Lachnospiraceae	__	[Clostridium] asparagiforme	Bacteria__Firmicutes__Clostridia__Clostridiales__Lachnospiraceae____[Clostridium] asparagiforme	0	0	0	0	0	0	0	0	0	0	0	0	0	0	0	0	0	0	0	0	0	0	0	0	0	0	0	0	0	0	0	0	0	0	0	0	0.00353008	0.00349601	0	0.0176504	0.0699203	0.00286829	0.00409534
Firmicutes	Clostridia	Clostridiales	Lachnospiraceae	__	[Clostridium] celerecrescens	Bacteria__Firmicutes__Clostridia__Clostridiales__Lachnospiraceae____[Clostridium] celerecrescens	0	0	0	0	0	0	0	0	0	0	0	0	0	0	0	0	0	0	0	0	0	0	0	0	0	0	0	0	0	0	0	0	0	0	0	0	0	0	0	0	0	0	0
Firmicutes	Clostridia	Clostridiales	Lachnospiraceae	__	[Clostridium] colinum	Bacteria__Firmicutes__Clostridia__Clostridiales__Lachnospiraceae____[Clostridium] colinum	0	0	0	0	0	0	0	0	0	0	0	0	0	0	0	0	0	0	0	0	0	0	0	0	0	0	0	0	0	0	0	0	0	0	0	0	0	0	0	0.501271	0.524402	0.760096	0
Firmicutes	Clostridia	Clostridiales	Lachnospiraceae	__	[Clostridium] fimetarium	Bacteria__Firmicutes__Clostridia__Clostridiales__Lachnospiraceae____[Clostridium] fimetarium	0	0	0	0.117231	0.339851	0.140889	0	0	0	0	0	0.00510725	0.00724323	0	0	1.01888	0.195571	0.61054	0	0	0	0	0	0.0249278	0	0	0	0.00983236	0.0189976	0.00225023	0	0	0	0	0.00538083	0.00297708	0	0	0	0	0	0	0
Firmicutes	Clostridia	Clostridiales	Lachnospiraceae	__	[Clostridium] glycyrrhizinilyticum	Bacteria__Firmicutes__Clostridia__Clostridiales__Lachnospiraceae____[Clostridium] glycyrrhizinilyticum	0	0	0	0	0	0	0	0	0	0	0	0	0	0	0	0	0	0	0	0	0	0	0	0	0	0	0	0	0	0	0	0	0	0	0	0	0	0.0139841	0.00573658	0	0.00349601	0.00573658	0
Firmicutes	Clostridia	Clostridiales	Lachnospiraceae	__	[Clostridium] hylemonae	Bacteria__Firmicutes__Clostridia__Clostridiales__Lachnospiraceae____[Clostridium] hylemonae	0	0	0	0	0	0	0	0	0	0	0	0	0	0	0	0	0	0	0	0	0	0	0	0	0	0	0	0	0	0	0	0	0	0	0	0	0	0	0	0	0	0	0
Firmicutes	Clostridia	Clostridiales	Lachnospiraceae	__	[Clostridium] indolis	Bacteria__Firmicutes__Clostridia__Clostridiales__Lachnospiraceae____[Clostridium] indolis	0	0	0	0	0	0	0	0	0	0	0	0	0	0	0	0	0	0	0	0	0	0	0	0	0	0	0	0	0	0	0	0	0	0	0	0	0	0.0454482	0.0831804	0	0.00699203	0	0
Firmicutes	Clostridia	Clostridiales	Lachnospiraceae	__	[Clostridium] lactatifermentans	Bacteria__Firmicutes__Clostridia__Clostridiales__Lachnospiraceae____[Clostridium] lactatifermentans	0	0	0	0	0	0	0	0	0	0.00459548	0	0	0	0	0	0.195567	0.129378	0	0	0	0	0.00723484	0	0.00207732	0	0	0	0	0	0	0	0.427776	0	0	0	0	0	0	0	0	0	0	0
Firmicutes	Clostridia	Clostridiales	Lachnospiraceae	__	[Clostridium] lavalense	Bacteria__Firmicutes__Clostridia__Clostridiales__Lachnospiraceae____[Clostridium] lavalense	0	0	0	0	0	0	0	0	0	0	0	0	0	0	0	0	0	0	0	0	0	0	0	0	0	0	0	0	0	0	0	0	0	0	0	0	0.169444	0.0314641	0.0143414	0.0847218	0.00349601	0	0.0614301
Firmicutes	Clostridia	Clostridiales	Lachnospiraceae	__	[Clostridium] polysaccharolyticum	Bacteria__Firmicutes__Clostridia__Clostridiales__Lachnospiraceae____[Clostridium] polysaccharolyticum	0	0	0	0	0	0	0	0	0	0	0	0	0	0	0	0	0	0	0	0	0	0	0	0	0	0	0	0	0	0	0	0	0	0	0	0	0.0670714	0.0978884	0.143414	0	0.00349601	0	0.0696208
Firmicutes	Clostridia	Clostridiales	Lachnospiraceae	__	[Clostridium] populeti	Bacteria__Firmicutes__Clostridia__Clostridiales__Lachnospiraceae____[Clostridium] populeti	0	0	0	0	0	0	0	0	0	0	0	0	0	0	0	0	0	0	0	0	0	0	0	0	0	0	0	0	0	0	0	0	0	0	0	0	0	0	0	0	0	0	0
Firmicutes	Clostridia	Clostridiales	Lachnospiraceae	__	[Clostridium] propionicum	Bacteria__Firmicutes__Clostridia__Clostridiales__Lachnospiraceae____[Clostridium] propionicum	0.0195385	0.0154478	0	0	0	0	0.0275729	0	0	0.00229774	0.0381219	0	0.0434594	0.0150439	0	0	0.00601757	0	0.00241161	0.0019933	0.00623195	0.00723484	0.00996651	0.00623195	0.0467037	0.00863528	0.00225023	0.00983236	0.00690822	0	0.0129968	0.0269041	0.00893123	0.319721	0	0.72343	0	0	0	0.0211805	0	0.00286829	0
Firmicutes	Clostridia	Clostridiales	Lachnospiraceae	__	[Clostridium] saccharolyticum	Bacteria__Firmicutes__Clostridia__Clostridiales__Lachnospiraceae____[Clostridium] saccharolyticum	0.00651282	0.163305	0.0536721	0.321299	0.300128	0.154307	0.0781232	0.00635364	0.191522	0.0137864	0	0	1.01888	0.195571	0.61054	0	0	0.00214225	0.0506439	0	0.226428	0	0	0.0186959	0.201563	0.488757	0.0337534	0	0.00690822	0	0.32492	0.00807124	0.0922894	0.0519872	0	0.12206	0	0.0139841	0.108995	0	0	0	0
Firmicutes	Clostridia	Clostridiales	Lachnospiraceae	__	[Clostridium] sphenoides	Bacteria__Firmicutes__Clostridia__Clostridiales__Lachnospiraceae____[Clostridium] sphenoides	0	0	0.00447267	0	0	0	0.0965051	0	0	0.47793	0.45958	0.247702	0.195567	0.129378	0	0.00965764	0	0.00214225	0	0	0.0249278	0	0.00996651	0.00623195	0	0	0	0.685807	0	0.875338	0	0	0	0.181955	0.0107617	0.116106	0.00706015	0	0	0.0741316	0.129353	0.0544975	0
Firmicutes	Clostridia	Clostridiales	Lachnospiraceae	__	[Clostridium] symbiosum	Bacteria__Firmicutes__Clostridia__Clostridiales__Lachnospiraceae____[Clostridium] symbiosum	0.00434188	0.00220682	0	0.297419	0.311162	0.033545	0.00229774	0.00635364	0.00510725	0.153949	0.0317682	0.0255363	0	0.00601757	0	0.00241441	0	0	0.00723484	0	0.00207732	0	0	0.103866	0.0172066	0.0120894	0	0.0196647	0.0224517	0.0225023	0	0.164115	0	0	0	0	0.0176504	0.0699203	0.00286829	0.00353008	0.00349601	0	0.024572
Firmicutes	Clostridia	Clostridiales	Lachnospiraceae	__	[Clostridium] xylanolyticum	Bacteria__Firmicutes__Clostridia__Clostridiales__Lachnospiraceae____[Clostridium] xylanolyticum	0	0	0	0	0	0	0	0	0	0	0	0	0	0	0	0	0	0	0	0	0	0	0	0	0	0	0	0	0	0	0	0	0	0	0	0	0.501271	0.524402	0.760096	0	0	0	0.110574
Firmicutes	Clostridia	Clostridiales	Lachnospiraceae	__	[Eubacterium] contortum	Bacteria__Firmicutes__Clostridia__Clostridiales__Lachnospiraceae____[Eubacterium] contortum	0	0	0	0	0	0	0	0	0	0	0	0	0	0	0	0	0	0	0	0	0	0	0	0	0	0	0	0	0	0	0	0	0	0	0	0	0	0.00349601	0.00573658	0	0.0139841	0.00573658	0
Firmicutes	Clostridia	Clostridiales	Lachnospiraceae	__	[Eubacterium] rectale	Bacteria__Firmicutes__Clostridia__Clostridiales__Lachnospiraceae____[Eubacterium] rectale	0	0	0	0	0	0	0	0	0	0	0	0	0	0	0	0	0	0	0	0	0	0	0	0	0	0	0	0	0	0	0	0	0	0	0	0	0	0	0	0	0	0	0
Firmicutes	Clostridia	Clostridiales	Lachnospiraceae	__	Abyssivirga alkaniphila	Bacteria__Firmicutes__Clostridia__Clostridiales__Lachnospiraceae____Abyssivirga alkaniphila	0	0	0	0	0	0	0	0	0	0	0	0	0	0	0	0	0	0	0	0	0	0	0	0	0	0	0	0	0	0	0	0	0	0	0	0	0.0282406	0.0209761	0.298302	0.112962	0.0699203	0.0745755	0.00819068
Firmicutes	Clostridia	Clostridiales	Lachnospiraceae	__	Acetatifactor muris	Bacteria__Firmicutes__Clostridia__Clostridiales__Lachnospiraceae____Acetatifactor muris	0	0	0	0	0	0	0	0	0	0	0	0	0	0	0	0	0	0	0	0	0	0	0	0	0	0	0	0	0	0	0	0	0	0	0	0	0	0.00349601	0.0172097	0	0	0.0344195	0
Firmicutes	Clostridia	Clostridiales	Lachnospiraceae	__	Anaerobium acetethylicum	Bacteria__Firmicutes__Clostridia__Clostridiales__Lachnospiraceae____Anaerobium acetethylicum	0	0	0	0	0	0	0	0	0	0	0	0	0	0	0	0	0	0	0	0	0	0	0	0	0	0	0	0	0	0	0	0	0	0	0	0	0	0	0	0.0176504	0.0139841	0.0286829	0
Firmicutes	Clostridia	Clostridiales	Lachnospiraceae	__	Anaerocolumna cellulosilytica	Bacteria__Firmicutes__Clostridia__Clostridiales__Lachnospiraceae____Anaerocolumna cellulosilytica	0	0	0	0	0	0	0	0	0	0	0	0	0	0	0	0	0	0	0	0	0	0	0	0	0	0	0	0	0	0	0	0	0	0	0	0	0.0105902	0	0.00286829	0.0282406	0.0209761	0.298302	0
Firmicutes	Clostridia	Clostridiales	Lachnospiraceae	__	Anaerotaenia torta	Bacteria__Firmicutes__Clostridia__Clostridiales__Lachnospiraceae____Anaerotaenia torta	0	0	0	0	0	0	0	0	0	0	0	0	0	0	0	0	0	0	0	0	0	0	0	0	0	0	0	0	0	0	0	0	0	0	0	0	0	0.0174801	0.00860486	0	0.00349601	0.0172097	0.0163814
Firmicutes	Clostridia	Clostridiales	Lachnospiraceae	__	Bariatricus massiliensis	Bacteria__Firmicutes__Clostridia__Clostridiales__Lachnospiraceae____Bariatricus massiliensis	0	0	0	0	0	0	0	0	0	0	0	0	0	0	0	0	0	0	0	0	0	0	0	0	0	0	0	0	0	0	0	0	0	0	0	0	0	0	0	0	0	0	0
Firmicutes	Clostridia	Clostridiales	Lachnospiraceae	__	Eisenbergiella massiliensis	Bacteria__Firmicutes__Clostridia__Clostridiales__Lachnospiraceae____Eisenbergiella massiliensis	0.00434188	0.0485501	0.0156544	0.0195385	0.0154478	0	0.0597413	0.00423576	0.0587334	0	0	0	0.0217297	0.0812372	0.111397	0	0	0	0.0699368	0.0936852	0.0727061	0.241161	0.165444	0.446623	0.10324	0.0552658	0.0562556	0	0	0	0.0675834	0.0538083	0.128014	0.32492	0.00807124	0.0922894	0	0	0	0.0105902	0	0.00286829	0
Firmicutes	Clostridia	Clostridiales	Lachnospiraceae	__	Eubacterium rectale	Bacteria__Firmicutes__Clostridia__Clostridiales__Lachnospiraceae____Eubacterium rectale	0.117231	0.339851	0.140889	0.00651282	0.163305	0.0536721	0.273431	0.131309	0.132789	0.0275729	0	0	3.43329	0.32194	0.160668	0.241441	0.352028	0.27635	1.34327	0.0956785	0	0	0	0	6.70075	0.68046	0.450045	0.0467037	0.00863528	0.00225023	0.639443	0.344373	0.473355	0	0	0	0	0	0	0	0	0	0
Firmicutes	Clostridia	Clostridiales	Lachnospiraceae	__	Frisingicoccus caecimuris	Bacteria__Firmicutes__Clostridia__Clostridiales__Lachnospiraceae____Frisingicoccus caecimuris	0	0	0	0	0	0.00447267	0	0	0	0.0781232	0.00635364	0.191522	0.00482882	0	0	0.00724323	0	0	0	0	0	0	0	0	0	0	0	0.201563	0	0.0337534	0	0.00269041	0	0	0.164115	0	0	0	0	0	0	0	0
Firmicutes	Clostridia	Clostridiales	Lachnospiraceae	__	Fusicatenibacter saccharivorans	Bacteria__Firmicutes__Clostridia__Clostridiales__Lachnospiraceae____Fusicatenibacter saccharivorans	0	0	0	0	0	0	0	0	0	0	0	0	0	0	0	0	0	0	0	0	0	0	0	0	0	0	0	0	0	0	0	0	0	0	0	0	0.102372	0.0734163	0.0286829	0	0.0174801	0.00860486	0.0204767
Firmicutes	Clostridia	Clostridiales	Lachnospiraceae	__	Herbinix luporum	Bacteria__Firmicutes__Clostridia__Clostridiales__Lachnospiraceae____Herbinix luporum	0	0	0	0	0	0	0	0	0	0	0	0	0	0	0	0	0	0	0	0	0	0	0	0	0	0	0	0	0	0	0	0	0	0	0	0	0	0	0.0143414	0	0	0	0
Firmicutes	Clostridia	Clostridiales	Lachnospiraceae	__	Lachnoanaerobaculum orale	Bacteria__Firmicutes__Clostridia__Clostridiales__Lachnospiraceae____Lachnoanaerobaculum orale	0	0	0	0	0	0	0	0	0	0	0	0	0	0	0	0	0	0	0	0	0	0	0	0	0	0	0	0	0	0	0	0	0	0	0	0	0.00706015	0.0384562	0	0	0	0	0.00409534
Firmicutes	Clostridia	Clostridiales	Lachnospiraceae	__	Lachnoclostridium pacaense	Bacteria__Firmicutes__Clostridia__Clostridiales__Lachnospiraceae____Lachnoclostridium pacaense	0	0	0	0	0	0	0	0	0	0	0	0	0	0	0	0	0	0	0	0	0	0	0	0	0	0	0	0	0	0	0	0	0	0	0	0	0.187094	0.681723	0.378614	0.102372	0.0734163	0.0286829	0.172004
Firmicutes	Clostridia	Clostridiales	Lachnospiraceae	__	Lachnotalea glycerini	Bacteria__Firmicutes__Clostridia__Clostridiales__Lachnospiraceae____Lachnotalea glycerini	0	0	0	0	0	0	0	0	0	0	0	0	0	0	0	0	0	0	0	0	0	0	0	0	0	0	0	0	0	0	0	0	0	0	0	0	0.0953121	0.0314641	0.0573658	0	0	0.0143414	0.0409534
Firmicutes	Clostridia	Clostridiales	Lachnospiraceae	__	Marvinbryantia formatexigens	Bacteria__Firmicutes__Clostridia__Clostridiales__Lachnospiraceae____Marvinbryantia formatexigens	0	0	0	0	0	0.00223634	0.00229774	0	0	0.0965051	0	0	0	0	0	0	0	0	0	0	0.00415464	0.00241161	0.0019933	0.00623195	0	0	0	0	0	0	0	0	0	0.028593	0	0.00297708	0	0	0	0	0	0	0
Firmicutes	Clostridia	Clostridiales	Lachnospiraceae	__	Mobilitalea sibirica	Bacteria__Firmicutes__Clostridia__Clostridiales__Lachnospiraceae____Mobilitalea sibirica	0	0	0	0	0	0	0	0	0	0	0	0	0	0	0	0	0	0	0	0	0	0	0	0	0	0	0	0	0	0	0	0	0	0	0	0	0.123553	0.0314641	0.0172097	0.00706015	0.0384562	0	0.0163814
Firmicutes	Clostridia	Clostridiales	Lachnospiraceae	__	Muricomes intestini	Bacteria__Firmicutes__Clostridia__Clostridiales__Lachnospiraceae____Muricomes intestini	0	0	0	0	0	0	0	0	0	0	0	0	0	0	0	0	0	0	0	0	0	0	0	0	0	0	0	0	0	0	0	0	0	0	0	0	0	0	0	0.187094	0.681723	0.378614	0
Firmicutes	Clostridia	Clostridiales	Lachnospiraceae	__	Murimonas intestini	Bacteria__Firmicutes__Clostridia__Clostridiales__Lachnospiraceae____Murimonas intestini	0.321299	0.300128	0.154307	0.00434188	0.0485501	0.0156544	0.3056	0.434166	0.303882	0.00229774	0.00635364	0.00510725	0.241441	0.352028	0.27635	0.0434594	0.0150439	0	0.241161	0.165444	0.446623	0.0506439	0.502312	0.226428	0.317094	0.300508	0.245275	0.0172066	0.0120894	0	0.382106	0.341683	0.601369	0.00259936	0	0.0119083	0.112962	0.0699203	0.0745755	0.0953121	0.0314641	0.0573658	0.0900975
Firmicutes	Clostridia	Clostridiales	Lachnospiraceae	Abyssivirga	Abyssivirga alkaniphila	Bacteria__Firmicutes__Clostridia__Clostridiales__Lachnospiraceae__Abyssivirga__Abyssivirga alkaniphila	0	0	0	0	0	0	0	0	0	0	0	0	0	0	0	0	0	0	0	0	0	0	0	0	0	0	0	0	0	0	0	0	0	0	0	0	0	0	0	0	0	0	0
Firmicutes	Clostridia	Clostridiales	Lachnospiraceae	Acetatifactor	Acetatifactor muris	Bacteria__Firmicutes__Clostridia__Clostridiales__Lachnospiraceae__Acetatifactor__Acetatifactor muris	0	0	0	0	0	0	0	0	0	0	0	0	0	0	0	0	0	0	0	0	0	0	0	0	0	0	0	0	0	0	0	0	0	0	0	0	0	0	0	0	0	0	0
Firmicutes	Clostridia	Clostridiales	Lachnospiraceae	Anaerocolumna	Anaerocolumna cellulosilytica	Bacteria__Firmicutes__Clostridia__Clostridiales__Lachnospiraceae__Anaerocolumna__Anaerocolumna cellulosilytica	0	0	0	0	0	0	0	0	0	0	0	0	0	0	0	0	0	0	0	0	0	0	0	0	0	0	0	0	0	0	0	0	0	0	0	0	0	0	0	0	0	0	0
Firmicutes	Clostridia	Clostridiales	Lachnospiraceae	Anaerostipes	Anaerostipes butyraticus	Bacteria__Firmicutes__Clostridia__Clostridiales__Lachnospiraceae__Anaerostipes__Anaerostipes butyraticus	0	0	0	0	0	0	0	0	0	0	0	0	0	0	0	0	0	0	0	0	0	0	0	0	0	0	0	0	0	0	0	0	0	0	0	0	0	0.00699203	0	0	0.0454482	0.0831804	0
Firmicutes	Clostridia	Clostridiales	Lachnospiraceae	Anaerostipes	Anaerostipes caccae	Bacteria__Firmicutes__Clostridia__Clostridiales__Lachnospiraceae__Anaerostipes__Anaerostipes caccae	0	0	0	0.0108547	0.0264819	0.0872171	0	0	0.00510725	0.312493	0	0.0638407	0	0	0.00214225	0.159351	0.131303	0.0128535	0.00723484	0.00996651	0.00623195	0	0	0.452855	0.00983236	0.0189976	0.00225023	0.297429	0	0.123762	0.028593	0	0.00297708	0	0	0	0	0	0	0	0	0	0
Firmicutes	Clostridia	Clostridiales	Lachnospiraceae	Anaerostipes	Anaerostipes hadrus	Bacteria__Firmicutes__Clostridia__Clostridiales__Lachnospiraceae__Anaerostipes__Anaerostipes hadrus	0	0	0	0	0	0	0	0	0	0	0	0	0	0	0	0	0	0	0	0	0	0	0	0	0	0	0	0	0	0	0	0	0	0	0	0	0.0847218	0.00349601	0	0.169444	0.0314641	0.0143414	0.00819068
Firmicutes	Clostridia	Clostridiales	Lachnospiraceae	Anaerotaenia	Anaerotaenia torta	Bacteria__Firmicutes__Clostridia__Clostridiales__Lachnospiraceae__Anaerotaenia__Anaerotaenia torta	0	0	0	0	0	0	0	0	0	0	0	0	0	0	0	0	0	0	0	0	0	0	0	0	0	0	0	0	0	0	0	0	0	0	0	0	0	0	0	0	0	0	0
Firmicutes	Clostridia	Clostridiales	Lachnospiraceae	Blautia	[Ruminococcus] gnavus	Bacteria__Firmicutes__Clostridia__Clostridiales__Lachnospiraceae__Blautia__[Ruminococcus] gnavus	0	0	0.337687	0.164991	0.209648	0.127471	0.0137864	0	0	0.00459548	0	0.00255363	0.159351	1.1313	0.0128535	0.0338017	0.0541581	0.10497	0	0	0.103866	0	0	0	0	0.00690822	0	0	0.0103623	0.00450045	0	0	0	0.571859	0	0.714498	0	0.734163	0.1176	0	0	0.00286829	0.0819068
Firmicutes	Clostridia	Clostridiales	Lachnospiraceae	Blautia	[Ruminococcus] obeum	Bacteria__Firmicutes__Clostridia__Clostridiales__Lachnospiraceae__Blautia__[Ruminococcus] obeum	0.297419	0.311162	0.033545	0	0.00441365	0	0.47793	0.45958	0.247702	0	0.00211788	0.00255363	0.412864	0.349019	0.54413	0	0	0.00642674	0.0514638	0	0.452855	0.848888	0.263116	1.30248	0.685807	0.701185	0.875338	0.00245809	0.0120894	0.00450045	0.319721	0.352444	0.72343	0.0155962	0.00807124	0.00595415	0	0	0	0	0	0	0
Firmicutes	Clostridia	Clostridiales	Lachnospiraceae	Blautia	[Ruminococcus] torques	Bacteria__Firmicutes__Clostridia__Clostridiales__Lachnospiraceae__Blautia__[Ruminococcus] torques	0	0	0	0	0	0	0	0	0	0	0	0	0	0	0	0	0	0	0	0	0	0	0	0	0	0	0	0	0	0	0	0	0	0	0	0	0	0	0	0	0.00349601	0.00860486	0
Firmicutes	Clostridia	Clostridiales	Lachnospiraceae	Blautia	Blautia caecimuris	Bacteria__Firmicutes__Clostridia__Clostridiales__Lachnospiraceae__Blautia__Blautia caecimuris	0	0	0	0	0	0	0	0	0	0	0	0	0	0	0	0	0	0	0	0	0	0	0	0	0	0	0	0	0	0	0	0	0	0	0	0	0	0.00349601	0	0.0670714	0.0978884	0.143414	0.00409534
Firmicutes	Clostridia	Clostridiales	Lachnospiraceae	Blautia	Blautia faecis	Bacteria__Firmicutes__Clostridia__Clostridiales__Lachnospiraceae__Blautia__Blautia faecis	0	0	0	0	0	0	0	0	0	0	0	0	0	0	0	0	0	0	0	0	0	0	0	0	0	0	0	0	0	0	0	0	0	0	0	0	0.0211805	0	0.00286829	0	0	0	0.00819068
Firmicutes	Clostridia	Clostridiales	Lachnospiraceae	Blautia	Blautia glucerasea	Bacteria__Firmicutes__Clostridia__Clostridiales__Lachnospiraceae__Blautia__Blautia glucerasea	0	0.00662047	0	0.0238803	0.0419296	0.026836	0.00459548	0	0	0	0	0	0.00965764	0	0.00214225	0.412864	0.349019	0.54413	0	0	0.0186959	0.197752	0.496332	0.0747834	0	0	0	0	0	0	0.00259936	0	0.0119083	0.00519872	0	0.00297708	0	0	0	0	0	0	0
Firmicutes	Clostridia	Clostridiales	Lachnospiraceae	Blautia	Blautia hydrogenotrophica	Bacteria__Firmicutes__Clostridia__Clostridiales__Lachnospiraceae__Blautia__Blautia hydrogenotrophica	0	0	0	0	0	0	0	0	0	0	0	0	0	0	0	0	0	0	0	0	0	0	0	0	0	0	0	0	0	0	0	0	0	0	0	0	0	0	0	0	0.0139841	0.108995	0
Firmicutes	Clostridia	Clostridiales	Lachnospiraceae	Blautia	Blautia luti	Bacteria__Firmicutes__Clostridia__Clostridiales__Lachnospiraceae__Blautia__Blautia luti	0	0	0	0.00651282	0	0	0.00229774	0.0381219	0	0.622688	0.167313	0.480082	0.00241441	0	0	0.0289729	0.0481406	0.0128535	0	0.00996651	0.00623195	0.130227	0.0139531	0.0498556	0.00983236	0.00690822	0	0.983236	0	0.432043	0	0.00538083	0.00297708	0	0	0.00893123	0.0741316	0.129353	0.0544975	0.00706015	0	0	0.0614301
Firmicutes	Clostridia	Clostridiales	Lachnospiraceae	Blautia	Blautia schinkii	Bacteria__Firmicutes__Clostridia__Clostridiales__Lachnospiraceae__Blautia__Blautia schinkii	0	0	0	0	0	0	0	0	0	0	0	0	0	0	0	0	0	0	0	0	0	0	0	0	0	0	0	0	0	0	0	0	0	0	0	0	0	0.00349601	0.00860486	0.0141203	0.00349601	0	0
Firmicutes	Clostridia	Clostridiales	Lachnospiraceae	Blautia	Blautia stercoris	Bacteria__Firmicutes__Clostridia__Clostridiales__Lachnospiraceae__Blautia__Blautia stercoris	0	0	0	0	0	0	0	0	0	0	0	0	0	0	0	0	0	0	0	0	0	0	0	0	0	0	0	0	0	0	0	0	0	0	0	0	0	0	0	0.102372	0.0419522	0.00286829	0
Firmicutes	Clostridia	Clostridiales	Lachnospiraceae	Blautia	Blautia wexlerae	Bacteria__Firmicutes__Clostridia__Clostridiales__Lachnospiraceae__Blautia__Blautia wexlerae	0	0	0	0	0	0	0	0	0	0	0	0	0	0	0	0	0	0	0	0	0	0	0	0	0	0	0	0	0	0	0	0	0	0	0	0	0.649534	0.248217	0.0745755	0	0	0	0.327627
Firmicutes	Clostridia	Clostridiales	Lachnospiraceae	Butyrivibrio	Butyrivibrio crossotus	Bacteria__Firmicutes__Clostridia__Clostridiales__Lachnospiraceae__Butyrivibrio__Butyrivibrio crossotus	0	0	0	0	0	0	0	0	0	0	0	0	0	0	0	0	0	0	0	0	0	0	0	0	0	0	0	0	0	0	0	0	0	0	0	0	0.0211805	0	0	0	0	0	0.0368581
Firmicutes	Clostridia	Clostridiales	Lachnospiraceae	Butyrivibrio	Butyrivibrio hungatei	Bacteria__Firmicutes__Clostridia__Clostridiales__Lachnospiraceae__Butyrivibrio__Butyrivibrio hungatei	0.0108547	0.0264819	0.0872171	0	0.00441365	0	0.153949	0.0317682	0.0255363	0.0643368	0.0656543	0.354954	0.0289729	0.0481406	0.0128535	0.946448	0.273799	0.891174	0.197752	0	0.0747834	0.00241161	0	0.00623195	0.0196647	0.0224517	0.0225023	0.191731	0.594107	0.344284	0.0519872	0	0.12206	0.233942	0.0215233	0.157785	0	0	0	0	0	0	0
Firmicutes	Clostridia	Clostridiales	Lachnospiraceae	Butyrivibrio	Butyrivibrio proteoclasticus	Bacteria__Firmicutes__Clostridia__Clostridiales__Lachnospiraceae__Butyrivibrio__Butyrivibrio proteoclasticus	0	0	0	0	0	0	0	0	0	0	0	0	0	0	0	0	0	0	0	0	0	0	0	0	0	0	0	0	0	0	0	0	0	0	0	0	0.0423609	0.0244721	0.020078	0.649534	0.248217	0.0745755	0.0696208
Firmicutes	Clostridia	Clostridiales	Lachnospiraceae	Catonella	Catonella morbi	Bacteria__Firmicutes__Clostridia__Clostridiales__Lachnospiraceae__Catonella__Catonella morbi	0.0238803	0.0419296	0.026836	0.0195385	0.0816525	0.0357814	0.312493	0	0.0638407	0.00919097	0	0.0102145	0.0338017	0.0541581	0.10497	0.0338017	0	0	0.130227	0.0139531	0.0498556	0	0.00797321	0.0145412	0.297429	0	0.123762	0.0294971	0.060447	0.00450045	0.181955	0.0107617	0.116106	0.179356	0	0	0	0	0	0	0	0	0
Firmicutes	Clostridia	Clostridiales	Lachnospiraceae	Cellulosilyticum	Cellulosilyticum lentocellum	Bacteria__Firmicutes__Clostridia__Clostridiales__Lachnospiraceae__Cellulosilyticum__Cellulosilyticum lentocellum	0.00651282	0	0	0.00217094	0.00882729	0.00894534	0	0	0	0.0206797	0.0211788	0.160878	0	0	0.00642674	0.00482882	0.0120351	0.0107112	0	0	0	0.0651136	0.420587	0.0893247	0	0	0	0.169608	0.255604	0.121512	0	0	0	0.00259936	0	0	0	0	0.372877	0	0.734163	0.1176	0.0327627
Firmicutes	Clostridia	Clostridiales	Lachnospiraceae	Cellulosilyticum	Cellulosilyticum ruminicola	Bacteria__Firmicutes__Clostridia__Clostridiales__Lachnospiraceae__Cellulosilyticum__Cellulosilyticum ruminicola	0	0	0	0	0	0	0	0	0	0	0	0	0	0	0	0	0	0	0	0	0	0	0	0	0	0	0	0	0	0	0	0	0	0	0	0	0	0	0	0	0	0	0
Firmicutes	Clostridia	Clostridiales	Lachnospiraceae	Coprococcus	Coprococcus catus	Bacteria__Firmicutes__Clostridia__Clostridiales__Lachnospiraceae__Coprococcus__Coprococcus catus	0	0	0	0	0	0	0	0	0	0	0	0	0	0	0	0	0	0	0	0	0	0	0	0	0	0	0	0	0	0	0	0	0	0	0	0	0.0105902	0.0174801	0.0315512	0.0211805	0	0	0.0368581
Firmicutes	Clostridia	Clostridiales	Lachnospiraceae	Coprococcus	Coprococcus comes	Bacteria__Firmicutes__Clostridia__Clostridiales__Lachnospiraceae__Coprococcus__Coprococcus comes	0.164991	0.209648	0.127471	0.0238803	0.0110341	0.00447267	0.622688	0.167313	0.480082	0	0	0.482635	0.946448	0.273799	0.891174	0.152108	0.042123	0.0985433	0.848888	0.263116	0	0.00964646	0.0019933	0.297056	0.983236	1.01551	0.432043	0.152402	0	0.00225023	0	0.32554	1.00593	0.00259936	0.00807124	0.0208395	0.162384	0.157321	0.143414	0.0423609	0.0244721	0.020078	0.0941928
Firmicutes	Clostridia	Clostridiales	Lachnospiraceae	Coprococcus	Coprococcus eutactus	Bacteria__Firmicutes__Clostridia__Clostridiales__Lachnospiraceae__Coprococcus__Coprococcus eutactus	0	0.00441365	0	0.0173675	0	0	0.00459548	0	0.00255363	0	0	0.00255363	0.0338017	0	0	0.0265585	0.00300879	0.0321337	0.00241161	0	0.00623195	0.0289394	0.00996651	1.35649	0	0.0103623	0.00450045	0	0.00690822	0.00225023	0.00519872	0	0.00297708	0.0233942	0.00538083	0	0.0706015	0.0209761	0.00286829	0	0	0.372877	0.0163814
Firmicutes	Clostridia	Clostridiales	Lachnospiraceae	Dorea	Dorea formicigenerans	Bacteria__Firmicutes__Clostridia__Clostridiales__Lachnospiraceae__Dorea__Dorea formicigenerans	0	0.00441365	0	0.00651282	0	0	0	0.00211788	0.00255363	0	0	0	0.00482882	0.0120351	0.0107112	0.437008	0.0150439	0.12425	0	0.00797321	0.0145412	0	0	0.0706288	0.00245809	0.0120894	0.00450045	0.00245809	0	0	0	0	0.00893123	0.0103974	0	0.00297708	0.0141203	0.00349601	0	0	0	0	0.00409534
Firmicutes	Clostridia	Clostridiales	Lachnospiraceae	Dorea	Dorea longicatena	Bacteria__Firmicutes__Clostridia__Clostridiales__Lachnospiraceae__Dorea__Dorea longicatena	0.0195385	0.0816525	0.0357814	0	0	0	0.0643368	0.0656543	0.354954	0	0.00211788	0.00766088	0.152108	0.042123	0.0985433	0.137621	0	0.00428449	0.0651136	0.420587	0.0893247	0	0	0.00207732	0.191731	0.594107	0.344284	0.00245809	0	0	0.571859	0.567677	0.714498	0.0675834	0.0538083	0.128014	0.102372	0.0419522	0.00286829	0.0105902	0.0174801	0.0315512	0.0819068
Firmicutes	Clostridia	Clostridiales	Lachnospiraceae	Fusicatenibacter	Fusicatenibacter saccharivorans	Bacteria__Firmicutes__Clostridia__Clostridiales__Lachnospiraceae__Fusicatenibacter__Fusicatenibacter saccharivorans	0	0	0	0	0	0	0	0	0	0	0	0	0	0	0	0	0	0	0	0	0	0	0	0	0	0	0	0	0	0	0	0	0	0	0	0	0	0	0	0	0	0	0
Firmicutes	Clostridia	Clostridiales	Lachnospiraceae	Herbinix	Herbinix luporum	Bacteria__Firmicutes__Clostridia__Clostridiales__Lachnospiraceae__Herbinix__Herbinix luporum	0	0	0	0	0	0	0	0	0	0	0	0	0	0	0	0	0	0	0	0	0	0	0	0	0	0	0	0	0	0	0	0	0	0	0	0	0	0	0	0	0	0	0
Firmicutes	Clostridia	Clostridiales	Lachnospiraceae	Hespellia	Hespellia porcina	Bacteria__Firmicutes__Clostridia__Clostridiales__Lachnospiraceae__Hespellia__Hespellia porcina	0	0	0	0	0	0	0	0	0	0	0	0	0	0	0	0	0	0	0	0	0	0	0	0	0	0	0	0	0	0	0	0	0	0	0	0	0	0	0	0.162384	0.157321	0.143414	0.00409534
Firmicutes	Clostridia	Clostridiales	Lachnospiraceae	Hespellia	Hespellia stercorisuis	Bacteria__Firmicutes__Clostridia__Clostridiales__Lachnospiraceae__Hespellia__Hespellia stercorisuis	0	0	0	0	0	0	0	0	0	0	0	0	0	0	0	0	0	0	0	0	0	0	0	0	0	0	0	0	0	0	0	0	0	0	0	0	0	0	0.00286829	0.0706015	0.0209761	0.00286829	0
Firmicutes	Clostridia	Clostridiales	Lachnospiraceae	Kineothrix	Kineothrix alysoides	Bacteria__Firmicutes__Clostridia__Clostridiales__Lachnospiraceae__Kineothrix__Kineothrix alysoides	0	0	0	0	0	0	0	0	0	0	0	0	0	0	0	0	0	0	0	0	0	0	0	0	0	0	0	0	0	0	0	0	0	0	0	0	0	0	0	0	0	0	0
Firmicutes	Clostridia	Clostridiales	Lachnospiraceae	Lachnoanaerobaculum	Lachnoanaerobaculum orale	Bacteria__Firmicutes__Clostridia__Clostridiales__Lachnospiraceae__Lachnoanaerobaculum__Lachnoanaerobaculum orale	0	0	0	0	0	0	0	0	0	0	0	0	0	0	0	0	0	0	0	0	0	0	0	0	0	0	0	0	0	0	0	0	0	0	0	0	0	0	0	0	0	0	0
Firmicutes	Clostridia	Clostridiales	Lachnospiraceae	Lachnobacterium	Lachnobacterium bovis	Bacteria__Firmicutes__Clostridia__Clostridiales__Lachnospiraceae__Lachnobacterium__Lachnobacterium bovis	0.00217094	0.00882729	0.00894534	0.0564444	0.00220682	0	0.00919097	0	0.0102145	0	0	0	0.0265585	0.00300879	0.0321337	0.00241441	0	0	0.00964646	0.0019933	0.297056	0.00241161	0.00797321	0	0.0294971	0.060447	0.00450045	0.00245809	0.0328141	0.0292529	0.0155962	0.00807124	0.00595415	0.639443	0.344373	0.473355	0	0.0594322	0.0315512	0	0	0.00286829	0.012286
Firmicutes	Clostridia	Clostridiales	Lachnospiraceae	Lachnoclostridium	[Clostridium] lavalense	Bacteria__Firmicutes__Clostridia__Clostridiales__Lachnospiraceae__Lachnoclostridium__[Clostridium] lavalense	0	0	0	0	0	0	0	0	0	0	0	0	0	0	0	0	0	0	0	0	0	0	0	0	0	0	0	0	0	0	0	0	0	0	0	0	0	0	0	0	0	0	0
Firmicutes	Clostridia	Clostridiales	Lachnospiraceae	Lachnoclostridium	[Clostridium] polysaccharolyticum	Bacteria__Firmicutes__Clostridia__Clostridiales__Lachnospiraceae__Lachnoclostridium__[Clostridium] polysaccharolyticum	0	0	0	0	0	0	0	0	0	0	0	0	0	0	0	0	0	0	0	0	0	0	0	0	0	0	0	0	0	0	0	0	0	0	0	0	0	0	0	0	0	0	0
Firmicutes	Clostridia	Clostridiales	Lachnospiraceae	Lachnoclostridium	[Clostridium] xylanolyticum	Bacteria__Firmicutes__Clostridia__Clostridiales__Lachnospiraceae__Lachnoclostridium__[Clostridium] xylanolyticum	0	0	0	0	0	0	0	0	0	0	0	0	0	0	0	0	0	0	0	0	0	0	0	0	0	0	0	0	0	0	0	0	0	0	0	0	0	0	0	0	0	0	0
Firmicutes	Clostridia	Clostridiales	Lachnospiraceae	Lachnoclostridium	Lachnoclostridium pacaense	Bacteria__Firmicutes__Clostridia__Clostridiales__Lachnospiraceae__Lachnoclostridium__Lachnoclostridium pacaense	0	0	0	0	0	0	0	0	0	0	0	0	0	0	0	0	0	0	0	0	0	0	0	0	0	0	0	0	0	0	0	0	0	0	0	0	0	0	0	0	0	0	0
Firmicutes	Clostridia	Clostridiales	Lachnospiraceae	Lachnospira	Lachnospira pectinoschiza	Bacteria__Firmicutes__Clostridia__Clostridiales__Lachnospiraceae__Lachnospira__Lachnospira pectinoschiza	0.0238803	0.0110341	0.00447267	0.00434188	0.00220682	0	0.0206797	0.0211788	0.160878	0.0597413	0.00423576	0.0587334	0.437008	0.0150439	0.12425	0	0.00300879	0	0.0289394	0.00996651	0	0.031351	0.974725	0.00415464	0.169608	0.255604	0.121512	0.10324	0.0552658	0.0562556	0.233942	0.0215233	0.157785	0	0.00269041	0	0.0247105	0.342609	0.315512	4.91387	1.46833	2.59293	0.0532394
Firmicutes	Clostridia	Clostridiales	Lachnospiraceae	Murimonas	Murimonas intestini	Bacteria__Firmicutes__Clostridia__Clostridiales__Lachnospiraceae__Murimonas__Murimonas intestini	0	0	0	0	0	0	0	0	0	0	0	0	0	0	0	0	0	0	0	0	0	0	0	0	0	0	0	0	0	0	0	0	0	0	0	0	0	0	0	0	0	0	0
Firmicutes	Clostridia	Clostridiales	Lachnospiraceae	Oribacterium	Oribacterium asaccharolyticum	Bacteria__Firmicutes__Clostridia__Clostridiales__Lachnospiraceae__Oribacterium__Oribacterium asaccharolyticum	0	0	0	0	0	0	0	0	0	0	0	0	0	0	0	0	0	0	0	0	0	0	0	0	0	0	0	0	0	0	0	0	0	0	0	0	0.0564812	0.0839043	0.00573658	0.0423609	0.146833	0.0917852	0.548775
Firmicutes	Clostridia	Clostridiales	Lachnospiraceae	Oribacterium	Oribacterium sinus	Bacteria__Firmicutes__Clostridia__Clostridiales__Lachnospiraceae__Oribacterium__Oribacterium sinus	0	0	0	0	0	0	0	0	0	0	0	0	0	0	0	0	0	0	0	0	0	0	0	0	0	0	0	0	0	0	0	0	0	0	0	0	0.091782	0.209761	0.0975218	0.134143	0.0524402	0.0114732	0.270292
Firmicutes	Clostridia	Clostridiales	Lachnospiraceae	Pseudobutyrivibrio	Pseudobutyrivibrio ruminis	Bacteria__Firmicutes__Clostridia__Clostridiales__Lachnospiraceae__Pseudobutyrivibrio__Pseudobutyrivibrio ruminis	0.0173675	0	0	0	0	0	0	0	0.482635	0.273431	0.131309	0.132789	0.137621	0	0.00428449	0	0	0	0	0	0.0706288	0.00241161	0	0	0.152402	0	0.00225023	6.70075	0	0.450045	0.179356	0	0	0	0	0	0.225925	0.0978884	0.195044	0	0.0594322	0.0315512	1.07707
Firmicutes	Clostridia	Clostridiales	Lachnospiraceae	Robinsoniella	Robinsoniella peoriensis	Bacteria__Firmicutes__Clostridia__Clostridiales__Lachnospiraceae__Robinsoniella__Robinsoniella peoriensis	0.00651282	0	0	0	0.00662047	0	0	0	0.00255363	0	0	0	0.00241441	0	0	0.00241441	0	0	0	0	0.00207732	0.0699368	0.0936852	0.0727061	0	0.00690822	0.00225023	0	0	0	0.00259936	0	0	0.382106	0.341683	0.601369	0	0	0.00286829	0.0247105	0.342609	0.315512	0
Firmicutes	Clostridia	Clostridiales	Lachnospiraceae	Roseburia	Roseburia faecis	Bacteria__Firmicutes__Clostridia__Clostridiales__Lachnospiraceae__Roseburia__Roseburia faecis	0	0	0	0	0	0	0	0	0	0	0	0	0	0	0	0	0	0	0	0	0	0	0	0	0	0	0	0	0	0	0	0	0	0	0	0	4.91387	1.46833	2.59293	0.0564812	0.0839043	0.00573658	0.986977
Firmicutes	Clostridia	Clostridiales	Lachnospiraceae	Roseburia	Roseburia hominis	Bacteria__Firmicutes__Clostridia__Clostridiales__Lachnospiraceae__Roseburia__Roseburia hominis	0	0	0	0	0	0	0	0	0	0	0	0	0	0	0	0	0	0	0	0	0	0	0	0	0	0	0	0	0	0	0	0	0	0	0	0	0.0423609	0.146833	0.0917852	0.091782	0.209761	0.0975218	0
Firmicutes	Clostridia	Clostridiales	Lachnospiraceae	Roseburia	Roseburia intestinalis	Bacteria__Firmicutes__Clostridia__Clostridiales__Lachnospiraceae__Roseburia__Roseburia intestinalis	0	0	0	0	0	0	0	0	0	0	0	0	0	0	0	0	0	0	0	0	0	0	0	0	0	0	0	0	0	0	0	0	0	0	0	0	0	0	0	0	0	0	0
Firmicutes	Clostridia	Clostridiales	Lachnospiraceae	Roseburia	Roseburia inulinivorans	Bacteria__Firmicutes__Clostridia__Clostridiales__Lachnospiraceae__Roseburia__Roseburia inulinivorans	0	0	0	0	0	0	0	0	0	0	0	0	0	0	0	0	0	0	0	0	0	0	0	0	0	0	0	0	0	0	0	0	0	0	0	0	0.134143	0.0524402	0.0114732	0.225925	0.0978884	0.195044	0.249816
Firmicutes	Clostridia	Clostridiales	Lachnospiraceae	Sporobacterium	Sporobacterium olearium	Bacteria__Firmicutes__Clostridia__Clostridiales__Lachnospiraceae__Sporobacterium__Sporobacterium olearium	0	0	0	0	0	0	0	0	0	0.00229774	0	0	0	0.00300879	0	0.0217297	0.0812372	0.111397	0.00241161	0.00797321	0	1.34327	0.0956785	0	0.00245809	0	0	0	0	0	0.00259936	0.00807124	0.0208395	0	0	0	0	0	0	0	0	0	0
Firmicutes	Clostridia	Clostridiales	Lachnospiraceae	Syntrophococcus	Syntrophococcus sucromutans	Bacteria__Firmicutes__Clostridia__Clostridiales__Lachnospiraceae__Syntrophococcus__Syntrophococcus sucromutans	0.0564444	0.00220682	0	0	0	0.337687	0	0.00211788	0.00766088	0.3056	0.434166	0.303882	0	0	0	3.43329	0.32194	0.160668	0.031351	0.974725	0.00415464	0	0	0	0.00491618	0	0.348785	0.317094	0.300508	0.245275	0.0233942	0.00538083	0	0	0.427776	0	0	0	0	0	0	0	0
Firmicutes	Clostridia	Clostridiales	Oscillospiraceae	Oscillibacter	Oscillibacter ruminantium	Bacteria__Firmicutes__Clostridia__Clostridiales__Oscillospiraceae__Oscillibacter__Oscillibacter ruminantium	1.01817	2.3613	1.12935	1.01817	2.5613	0.82935	1.85428	0.972108	1.31001	1.85428	0.972108	1.01001	1.37621	1.28174	1.70094	0.876213	1.48174	1.70094	1.50485	0.918912	4.14425	0.504847	0.918912	4.14425	0.454747	0.66319	2.16022	0.444747	0.66319	2.16022	2.97627	2.97829	2.25662	2.77627	2.96829	2.25662	1.68385	1.70606	1.35383	0.46244	1.76563	0.167141	2.08043
Firmicutes	Clostridia	Clostridiales	Oscillospiraceae	Oscillibacter	Oscillibacter valericigenes	Bacteria__Firmicutes__Clostridia__Clostridiales__Oscillospiraceae__Oscillibacter__Oscillibacter valericigenes	0.421162	0.474467	0.232579	0.0211623	0.974467	0.232579	0.689322	0.167313	0.3524	0.889322	0.367313	0.2524	0.335603	1.3359	0.35347	0.335603	1.3359	0.65347	0.496793	1.23385	0.292902	0.496793	0.233854	2.2929	0.299887	0.82726	0.312781	0.500887	0.72726	0.212781	1.28668	0.895908	0.675796	1.28668	1.00591	0.775796	0.46244	0.765627	0.367141	0.683846	1.70606	1.05383	0.352199
Firmicutes	Clostridia	Clostridiales	Peptococcaceae	Desulfitobacterium	Desulfitobacterium chlororespirans	Bacteria__Firmicutes__Clostridia__Clostridiales__Peptococcaceae__Desulfitobacterium__Desulfitobacterium chlororespirans	0	0	0	0	0	0	0	0	0	0	0	0	0	0	0	0	0	0	0	0	0	0	0	0	0	0	0	0	0	0	0	0	0	0	0	0	0	0	0	0	0	0	0
Firmicutes	Clostridia	Clostridiales	Peptococcaceae	Desulfitobacterium	Desulfitobacterium hafniense	Bacteria__Firmicutes__Clostridia__Clostridiales__Peptococcaceae__Desulfitobacterium__Desulfitobacterium hafniense	0	0	0	0	0	0	0	0	0	0	0	0	0	0	0	0	0	0	0	0	0	0	0	0	0	0	0	0	0	0	0	0	0	0	0	0	0	0	0	0	0	0	0
Firmicutes	Clostridia	Clostridiales	Peptococcaceae	Desulfohalotomaculum	Desulfohalotomaculum halophilum	Bacteria__Firmicutes__Clostridia__Clostridiales__Peptococcaceae__Desulfohalotomaculum__Desulfohalotomaculum halophilum	0	0	0	0	0	0	0	0	0	0	0	0	0	0	0	0	0	0	0	0	0	0	0	0	0	0	0	0	0	0	0	0	0	0	0	0	0	0	0	0	0	0	0
Firmicutes	Clostridia	Clostridiales	Peptococcaceae	Desulfonispora	Desulfonispora thiosulfatigenes	Bacteria__Firmicutes__Clostridia__Clostridiales__Peptococcaceae__Desulfonispora__Desulfonispora thiosulfatigenes	0	0	0	0.00868376	0.0463433	0.131944	0	0	0	5.87532	0.198001	6.60623	0	0	0	0	0	0	0	0	0	0.00482323	0.0119598	0.0166185	0	0	0	0	0	0	0.00519872	0.00269041	0	0.135167	0.220614	0.288776	0	0	0	0.589523	1.30052	0.169229	0
Firmicutes	Clostridia	Clostridiales	Peptococcaceae	Desulfotomaculum	Desulfotomaculum halophilum	Bacteria__Firmicutes__Clostridia__Clostridiales__Peptococcaceae__Desulfotomaculum__Desulfotomaculum halophilum	0	0	0	0	0	0	0	0	0	0	0	0	0	0	0	0	0	0	0	0	0	0	0	0	0	0	0	0	0	0	0	0	0	0	0	0	0	0	0.0114732	0.271816	0.101384	0.20078	0
Firmicutes	Clostridia	Clostridiales	Peptococcaceae	Desulfotomaculum	Desulfotomaculum thermosapovorans	Bacteria__Firmicutes__Clostridia__Clostridiales__Peptococcaceae__Desulfotomaculum__Desulfotomaculum thermosapovorans	0	0	0.00670901	0.00434188	0.0485501	0.377583	0	0	0	0	0.00635364	0	0	0	0	2.51779	5.00662	2.65424	0	0	0	0.0265278	0.0119598	0.403	0	0	0	0.0442456	0.0379952	0.0225023	0	0	0	0	0	0	0	0	0	0	0	0	0
Firmicutes	Clostridia	Clostridiales	Peptococcaceae	Desulfotomaculum	Desulfotomaculum tongense	Bacteria__Firmicutes__Clostridia__Clostridiales__Peptococcaceae__Desulfotomaculum__Desulfotomaculum tongense	0	0	0	0.0824957	0.0684115	0.0626174	0	0.00211788	0	0.107994	0.00211788	0.0331971	0	0	0.00428449	0	0	0	0	0	0	0	0	0	0	0	0	0.0393294	0.00518117	0.0247525	0	0	0	3.39476	0.411633	0	0	0	0	0	0	0	0
Firmicutes	Clostridia	Clostridiales	Peptococcaceae	Pelotomaculum	Pelotomaculum thermopropionicum	Bacteria__Firmicutes__Clostridia__Clostridiales__Peptococcaceae__Pelotomaculum__Pelotomaculum thermopropionicum	0.0238803	0.00662047	0.020127	0.117231	0.0308955	0.033545	0.00229774	0.0127073	0.0280899	0	0	0	0	0.00902636	0.0814053	0.0965764	0.153448	0.0214225	0.00482323	0.0119598	0.0166185	0	0	0	0.00737427	0	0.0247525	0.0344133	0.0639011	0.875338	0.00259936	0.00807124	0.0297708	0	0	0	0	0	0	0	0	0	0
Firmicutes	Clostridia	Clostridiales	Peptococcaceae	Peptococcus	Peptococcus niger	Bacteria__Firmicutes__Clostridia__Clostridiales__Peptococcaceae__Peptococcus__Peptococcus niger	0.00868376	0.0176546	0.0223634	0.0303932	0.0220682	0.0648537	0.227476	0.0169431	0.326864	0	0	0	0.0748467	0.120351	0.0835476	0.152108	0.52052	0.377035	0.0265278	0.0119598	0.403	0	0	0	0.0663684	0.0569928	0.0765077	0.0294971	0.0276329	0.114761	0.135167	0.220614	0.288776	0.252138	0.104926	0.136946	0.00353008	0.0279681	0.0143414	0.0388308	0.0139841	0	0.0696208
Firmicutes	Clostridia	Clostridiales	Peptococcaceae	Peptococcus	Peptococcus simiae	Bacteria__Firmicutes__Clostridia__Clostridiales__Peptococcaceae__Peptococcus__Peptococcus simiae	0	0	0	0	0	0	0	0	0	0	0	0	0	0	0	0	0	0	0	0	0	0	0	0	0	0	0	0	0	0	0	0	0	0	0	0	0	0	0	0	0	0	0
Firmicutes	Clostridia	Clostridiales	Peptostreptococcaceae	__	[Clostridium] mangenotii	Bacteria__Firmicutes__Clostridia__Clostridiales__Peptostreptococcaceae____[Clostridium] mangenotii	0	0	0	0	0	0	0	0.00635364	0	0.227476	0.0169431	0.326864	0	0	0	0.012072	0.0361054	0.0835476	0	0	0	0.0289891	0.0538192	1.01581	0	0	0	0.00245809	0.00172706	0.00450045	0	0	0	0.0415898	0.301326	0.294731	0	0	0	0	0	0	0
Firmicutes	Clostridia	Clostridiales	Peptostreptococcaceae	__	[Clostridium] sordellii	Bacteria__Firmicutes__Clostridia__Clostridiales__Peptostreptococcaceae____[Clostridium] sordellii	0	0	0	0	0	0	0	0	0	0	0	0	0	0	0	0	0	0	0	0	0	0	0	0	0	0	0	0	0	0	0	0	0	0	0	0	0	0	0	0.0282406	0.0174801	0.229463	0
Firmicutes	Clostridia	Clostridiales	Peptostreptococcaceae	__	[Eubacterium] tenue	Bacteria__Firmicutes__Clostridia__Clostridiales__Peptostreptococcaceae____[Eubacterium] tenue	0	0	0	0	0	0	0	0	0	0	0	0	0	0	0	0	0	0	0	0	0	0	0	0	0	0	0	0	0	0	0	0	0	0	0	0	0	0	0	0	0	0	0
Firmicutes	Clostridia	Clostridiales	Peptostreptococcaceae	__	Asaccharospora irregularis	Bacteria__Firmicutes__Clostridia__Clostridiales__Peptostreptococcaceae____Asaccharospora irregularis	0	0	0	0	0	0	0	0	0	0	0	0	0	0	0	0	0	0	0	0	0	0	0	0	0	0	0	0	0	0	0	0	0	0	0	0	0	0	0	0.00353008	0.234233	0.0975218	0.012286
Firmicutes	Clostridia	Clostridiales	Peptostreptococcaceae	__	Intestinibacter bartlettii	Bacteria__Firmicutes__Clostridia__Clostridiales__Peptostreptococcaceae____Intestinibacter bartlettii	0	0	0	0	0	0	0	0	0	0	0	0	0	0	0	0	0	0	0	0	0	0	0	0	0	0	0	0	0	0	0	0	0	0	0	0	0.0423609	0.0734163	0.0286829	0	0	0	0.135146
Firmicutes	Clostridia	Clostridiales	Peptostreptococcaceae	__	Paeniclostridium ghonii	Bacteria__Firmicutes__Clostridia__Clostridiales__Peptostreptococcaceae____Paeniclostridium ghonii	0	0	0	0	0	0	0	0	0	0	0	0	0	0	0	0	0	0	0	0	0	0	0	0	0	0	0	0	0	0	0	0	0	0	0	0	0	0.010488	0	0	0.00349601	0.00286829	0
Firmicutes	Clostridia	Clostridiales	Peptostreptococcaceae	__	Paraclostridium benzoelyticum	Bacteria__Firmicutes__Clostridia__Clostridiales__Peptostreptococcaceae____Paraclostridium benzoelyticum	0	0	0	0	0	0	0	0	0	0	0	0	0	0	0	0	0	0	0	0	0	0	0	0	0	0	0	0	0	0	0	0	0	0	0	0	0	0	0	0.00706015	0.0734163	0.00860486	0
Firmicutes	Clostridia	Clostridiales	Peptostreptococcaceae	__	Romboutsia timonensis	Bacteria__Firmicutes__Clostridia__Clostridiales__Peptostreptococcaceae____Romboutsia timonensis	0.00651282	0	0	0.00868376	0.0286887	0	0	0	0	0	0.00211788	0	0	0	0	0.152108	0.255747	0.33419	0	0	0	0.0337626	0.398661	0.0332371	0	0	0	0.00245809	0.0138164	0.020252	0	0	0	0.878584	0.0914741	0.181602	0	0	0	0	0	0.0946535	0
Firmicutes	Clostridia	Clostridiales	Peptostreptococcaceae	__	Terrisporobacter mayombei	Bacteria__Firmicutes__Clostridia__Clostridiales__Peptostreptococcaceae____Terrisporobacter mayombei	0	0	0	0	0	0	0	0	0	0	0	0	0	0	0	0	0	0	0	0	0	0	0	0	0	0	0	0	0	0	0	0	0	0	0	0	0	0	0	0.0635414	0.0384562	0.120468	0
Firmicutes	Clostridia	Clostridiales	Peptostreptococcaceae	__	Terrisporobacter petrolearius	Bacteria__Firmicutes__Clostridia__Clostridiales__Peptostreptococcaceae____Terrisporobacter petrolearius	3.90118	6.87205	6.6531	0.0195385	0.00441365	0.00894534	5.87532	2.808	6.60623	0.00229774	0.0127073	0.0280899	3.51779	5.00662	2.65424	0.10382	0.0932724	0.207798	0.221097	0	0	0.540202	0.532212	0.172417	5.68556	0.725329	0.190819	0.152402	0.153708	0.0090009	0	0.411633	0	0.545866	0.244828	0.506103	0.44479	0.898476	0.748623	0.0388308	0.132849	0.00573658	2.43673
Firmicutes	Clostridia	Clostridiales	Peptostreptococcaceae	Acetoanaerobium	Acetoanaerobium pronyense	Bacteria__Firmicutes__Clostridia__Clostridiales__Peptostreptococcaceae__Acetoanaerobium__Acetoanaerobium pronyense	0.00868376	0.0463433	0.131944	0	0	0.00670901	0.107994	0.00211788	0.0331971	0	0	0	0.0965764	0.153448	0.0214225	0.0289729	0.00902636	0.00428449	0.0337626	0.398661	0.0332371	0.349684	0.233216	0.176572	0.0442456	0.0379952	0.0225023	0.00737427	0.0172706	0.0112511	0.252138	0.104926	0.136946	0.0207949	0.00807124	0.0416791	0	0	0	0	0	0	0
Firmicutes	Clostridia	Clostridiales	Peptostreptococcaceae	Intestinibacter	Intestinibacter bartlettii	Bacteria__Firmicutes__Clostridia__Clostridiales__Peptostreptococcaceae__Intestinibacter__Intestinibacter bartlettii	0	0	0	0	0	0	0	0	0	0	0	0	0	0	0	0	0	0	0	0	0	0	0	0	0	0	0	0	0	0	0	0	0	0	0	0	0	0	0	0	0	0	0
Firmicutes	Clostridia	Clostridiales	Peptostreptococcaceae	Terrisporobacter	Terrisporobacter petrolearius	Bacteria__Firmicutes__Clostridia__Clostridiales__Peptostreptococcaceae__Terrisporobacter__Terrisporobacter petrolearius	0	0	0	0	0	0	0	0	0	0	0	0	0	0	0	0	0	0	0	0	0	0	0	0	0	0	0	0	0	0	0	0	0	0	0	0	0	0	0	0	0	0	0
Firmicutes	Clostridia	Clostridiales	Ruminococcaceae	__	[Clostridium] aldrichii	Bacteria__Firmicutes__Clostridia__Clostridiales__Ruminococcaceae____[Clostridium] aldrichii	0	0	0	0	0	0	0	0	0	0	0	0	0	0	0	0	0	0	0	0	0	0	0	0	0	0	0	0	0	0	0	0	0	0	0	0	0	0	0	0	0	0	0
Firmicutes	Clostridia	Clostridiales	Ruminococcaceae	__	[Clostridium] alkalicellulosi	Bacteria__Firmicutes__Clostridia__Clostridiales__Ruminococcaceae____[Clostridium] alkalicellulosi	0	0	0.00223634	0.147624	0.0264819	0.0380177	0	0	0	0	0.0169431	0.0280899	0	0.00300879	0	0	0.0180527	0.0278492	0	0	0	0.178459	0.00797321	0.0498556	0	0	0	0	0	0.00675068	0	0.00269041	0	0.00779808	0.669913	0	0	0	0	0.0564812	0.0209761	0	0
Firmicutes	Clostridia	Clostridiales	Ruminococcaceae	__	[Clostridium] cellobioparum	Bacteria__Firmicutes__Clostridia__Clostridiales__Ruminococcaceae____[Clostridium] cellobioparum	0.466752	0.0132409	0.0469631	0	0	0	0.0160842	0.0783616	0.0383044	0.00689322	0	0.0127681	0.0700179	0.0902636	0.111397	0.111063	0.132387	0.0942588	0.062702	0.00398661	0.135026	0.00964646	0.0119598	0.00830927	0.0639103	0.0138164	0.184518	0	0.00172706	0	0.036391	0.0188329	0.0446561	0.0493879	0	0.0535874	0.0494211	0.0419522	0.0831804	0.00706015	0.010488	0.0172097	0.0696208
Firmicutes	Clostridia	Clostridiales	Ruminococcaceae	__	[Clostridium] cellulolyticum	Bacteria__Firmicutes__Clostridia__Clostridiales__Ruminococcaceae____[Clostridium] cellulolyticum	0.516684	0.242751	0.00447267	0	0	0.00223634	0.259645	0.0762437	0.12002	0	0.0190609	0.0153218	0.292144	0.0782284	0.20994	0	0	0	0.14952	0.00797321	0.267974	0.0699368	0.0219263	0.0934793	0.997984	0.348865	0.0787579	0.0172066	0.0328141	0.0315032	0.270333	0.00269041	0.0327478	0.0233942	0.137211	0.276868	0.413019	0.262201	0.0372877	0.0317707	0.0559362	0.0631023	1.03612
Firmicutes	Clostridia	Clostridiales	Ruminococcaceae	__	[Clostridium] cellulosi	Bacteria__Firmicutes__Clostridia__Clostridiales__Ruminococcaceae____[Clostridium] cellulosi	0.0390769	0.0286887	0.00447267	0.0455897	0.0728252	0.0961624	0	0.0169431	0.0280899	0.0390616	0	0.0434116	0.00724323	0.0240703	0.122108	0.00724323	0.00300879	0.0107112	0.178459	0.00797321	0.0498556	0.14952	0.103652	0.764453	0.0221228	0.0155435	0.0742574	0.0221228	0.0535387	0.00450045	0	0	0.392974	0.00779808	0	0	0	0	0.00860486	0.0706015	0.174801	0.160624	0
Firmicutes	Clostridia	Clostridiales	Ruminococcaceae	__	[Clostridium] clariflavum	Bacteria__Firmicutes__Clostridia__Clostridiales__Ruminococcaceae____[Clostridium] clariflavum	0.0282222	0.101514	0.00670901	0.0955214	0.0242751	0.00223634	0.00689322	0	0.0127681	0	0	0	0.0193153	0.00300879	0.0149957	0.0217297	0.186545	0.462725	0.00964646	0.0119598	0.00830927	0	0	0	0	0.00690822	0.0652565	0.351507	0.158889	0.648065	0.00779808	0.669913	0	0	0.00538083	0.00595415	0.0141203	0.153825	0.0516292	0.0105902	0.00349601	0.0114732	0.0327627
Firmicutes	Clostridia	Clostridiales	Ruminococcaceae	__	[Clostridium] hungatei	Bacteria__Firmicutes__Clostridia__Clostridiales__Ruminococcaceae____[Clostridium] hungatei	0.0260513	0.00441365	0	0.353863	0.489915	0.105108	0	0.0190609	0.0153218	0.00229774	0	0.0127681	0	0.0180527	0.0278492	0.0820899	0.00902636	0.0321337	0.0699368	0.0219263	0.0934793	0.00241161	0	0.00623195	0.00245809	0	0.0090009	0	0.00172706	0.00450045	0.0493879	0	0.0535874	0.0519872	0	0.0148854	0	0	0	0	0	0	0
Firmicutes	Clostridia	Clostridiales	Ruminococcaceae	__	[Clostridium] leptum	Bacteria__Firmicutes__Clostridia__Clostridiales__Ruminococcaceae____[Clostridium] leptum	0.147624	0.0264819	0.0380177	0	0.00662047	0.0156544	0.0390616	0	0.0434116	0.0528481	0.00847153	0.040858	0.111063	0.132387	0.0942588	0.260756	0.598748	0.426307	0.14952	0.103652	0.414453	0.0868181	0.0438527	0.303288	0.0196647	0.031087	0.0450045	0.140111	0.091534	0.362286	0.0233942	0.137211	0.276868	0.106574	0.0376658	0.00297708	0.151793	0.125857	0.106127	0.0247105	0.010488	0.0372877	1.42518
Firmicutes	Clostridia	Clostridiales	Ruminococcaceae	__	[Clostridium] methylpentosum	Bacteria__Firmicutes__Clostridia__Clostridiales__Ruminococcaceae____[Clostridium] methylpentosum	0	0	0	0.158479	0.300128	0.140889	0	0	0	0.0252752	0	0.0153218	0	0	0	0.00724323	0.00300879	0.0149957	0	0	0	0.00241161	0.0239196	0.189036	0	0	0.00675068	0.0442456	0.0803147	0.249775	0.00779808	0	0	0	0.1964	0.616255	0	0.0524402	0.00286829	0.204744	0.0664243	0.0975218	0.00819068
Firmicutes	Clostridia	Clostridiales	Ruminococcaceae	__	[Clostridium] papyrosolvens	Bacteria__Firmicutes__Clostridia__Clostridiales__Ruminococcaceae____[Clostridium] papyrosolvens	0	0	0	0	0	0	0	0	0	0	0	0	0	0	0	0	0	0	0	0	0	0	0	0	0	0	0	0	0	0	0	0	0	0	0	0	0	0	0	0	0.0419522	0.0172097	0.00409534
Firmicutes	Clostridia	Clostridiales	Ruminococcaceae	__	[Clostridium] straminisolvens	Bacteria__Firmicutes__Clostridia__Clostridiales__Ruminococcaceae____[Clostridium] straminisolvens	0	0	0	0	0	0	0	0	0	0	0	0	0	0	0	0	0	0	0	0	0	0	0	0	0	0	0	0	0	0	0	0	0	0	0	0	0.0105902	0.0559362	0.00573658	0.144733	0.206265	0.040156	0.0450487
Firmicutes	Clostridia	Clostridiales	Ruminococcaceae	__	[Clostridium] sufflavum	Bacteria__Firmicutes__Clostridia__Clostridiales__Ruminococcaceae____[Clostridium] sufflavum	0	0	0	0	0	0	0	0	0	0	0	0	0	0	0	0	0	0	0	0	0	0	0	0	0	0	0	0	0	0	0	0	0	0	0	0	0	0.00699203	0	0.46597	0.639771	0.143414	0.00819068
Firmicutes	Clostridia	Clostridiales	Ruminococcaceae	__	[Clostridium] thermosuccinogenes	Bacteria__Firmicutes__Clostridia__Clostridiales__Ruminococcaceae____[Clostridium] thermosuccinogenes	0	0	0.00223634	0.0955214	0.0529638	0.105108	0.00229774	0	0.0127681	0.153949	0.0910689	0.222165	0.00724323	0.00300879	0.0107112	0.125549	0.0722109	0.27635	0.00241161	0	0.00623195	0.103699	0.24717	0.22435	0	0.00172706	0	0.0196647	0.00172706	0.0810081	0	0.00538083	0.00595415	0.0207949	0	0.00595415	0	0	0	0	0	0	0
Firmicutes	Clostridia	Clostridiales	Ruminococcaceae	__	[Clostridium] viride	Bacteria__Firmicutes__Clostridia__Clostridiales__Ruminococcaceae____[Clostridium] viride	0.0455897	0.0728252	0.0961624	0.158479	0.0904798	0	0.0528481	0.00847153	0.040858	0.00229774	0	0	0.0217297	0.186545	0.462725	0.383891	0.213624	0.822622	0.0868181	0.0438527	0.303288	0	0.00597991	0.00623195	0.0172066	0.0328141	0.0315032	5.51104	0	0.733573	0.0519872	0.699508	0.0148854	0.16116	0.0215233	0.0595415	0.00706015	0.010488	0.0172097	0.0494211	0.0419522	0.0831804	0
Firmicutes	Clostridia	Clostridiales	Ruminococcaceae	__	[Eubacterium] siraeum	Bacteria__Firmicutes__Clostridia__Clostridiales__Ruminococcaceae____[Eubacterium] siraeum	0.0955214	0.0242751	0.00223634	0.249658	0.485501	0.161016	0.0252752	0	0.0153218	0.627283	0.196963	0.1762	0.0820899	0.00902636	0.0321337	0.0241441	0.32194	0.00856898	0.00241161	0.0239196	0.189036	0.0723484	0.0259129	0.122562	0.0221228	0.0535387	0.00450045	0	0	0.0382538	0.106574	0.0376658	0.00297708	0.192353	0	0.91694	0.0317707	0.0559362	0.0631023	0.413019	0.262201	0.0372877	0.012286
Firmicutes	Clostridia	Clostridiales	Ruminococcaceae	__	Agathobaculum butyriciproducens	Bacteria__Firmicutes__Clostridia__Clostridiales__Ruminococcaceae____Agathobaculum butyriciproducens	0	0	0	0	0	0	0	0	0	0	0	0	0	0	0	0	0	0	0	0	0	0	0	0	0	0	0	0	0	0	0	0	0	0	0	0	0.0564812	0.0209761	0	0	0	0	0.0368581
Firmicutes	Clostridia	Clostridiales	Ruminococcaceae	__	Anaerobacterium chartisolvens	Bacteria__Firmicutes__Clostridia__Clostridiales__Ruminococcaceae____Anaerobacterium chartisolvens	0.00434188	0.0485501	1.37758	0	0	0	0.611199	0.228731	0.497957	0.0183819	0.00423576	0.245148	0.152108	0.52052	0.377035	0.00482882	0.0120351	0.00642674	0.540202	0.532212	0.172417	0.00964646	0.00597991	0.101789	0.0393294	0.00518117	0.0247525	0.0147485	0.00345411	0.0112511	0.878584	0.0914741	0.181602	0.0129968	0.0753316	0.0506103	0.589523	0.300517	0.169229	0	0	0	1.11803
Firmicutes	Clostridia	Clostridiales	Ruminococcaceae	__	Anaeromassilibacillus senegalensis	Bacteria__Firmicutes__Clostridia__Clostridiales__Ruminococcaceae____Anaeromassilibacillus senegalensis	0.0824957	0.0684115	0.0626174	0.0238803	0.00662047	0.020127	0.130971	0.207552	0.061287	0.0206797	0.00847153	0.00766088	0.152108	0.255747	0.33419	0.0458738	0.0240703	0.0278492	0.118989	0.0538192	1.01581	0.151932	0.00398661	0	0.0344133	0.0639011	0.875338	0.113072	0.0656281	0.130513	0.545866	0.244828	0.506103	0.0207949	0.0134521	0.00297708	0.271816	0.101384	0.20078	0	0	0.0114732	0.0286674
Firmicutes	Clostridia	Clostridiales	Ruminococcaceae	__	Caproiciproducens galactitolivorans	Bacteria__Firmicutes__Clostridia__Clostridiales__Ruminococcaceae____Caproiciproducens galactitolivorans	0.117231	0.0308955	0.033545	0.00868376	0.0176546	0.0223634	0.0137864	0.201199	0.135342	0.0137864	0	0.0102145	0.10382	0.0932724	0.207798	0	0.00300879	0.00214225	0.349684	0.233216	0.176572	0.0168813	0.00797321	0.0477783	0.0294971	0.0276329	0.114761	0.0909493	0.0725364	0.0585059	0.0415898	0.301326	0.294731	0.00779808	0.0887837	0.0208395	0.0388308	0.0139841	0	0.00353008	0.0279681	0.0143414	0.0163814
Firmicutes	Clostridia	Clostridiales	Ruminococcaceae	__	Ercella succinigenes	Bacteria__Firmicutes__Clostridia__Clostridiales__Ruminococcaceae____Ercella succinigenes	0.0303932	0.0220682	0.0648537	0.00651282	0	0	0.0183819	0.00423576	0.245148	0.00459548	0.0254146	0.0102145	0.012072	0.0361054	0.0835476	0.10382	0.0120351	0.128535	0.00964646	0.00597991	0.101789	0.0168813	0.145511	0.0976339	0.00245809	0.0138164	0.020252	0	0	0	0.0207949	0.00807124	0.0416791	0.00259936	0.00269041	0.0148854	0	0	0	0	0	0	0
Firmicutes	Clostridia	Clostridiales	Ruminococcaceae	__	Eubacterium desmolans	Bacteria__Firmicutes__Clostridia__Clostridiales__Ruminococcaceae____Eubacterium desmolans	0.00868376	0.0286887	0	3.90118	6.87205	6.6531	0.0206797	0.00847153	0.00766088	0	0.00635364	0.00510725	0.0289729	0.00902636	0.00428449	0.0603602	0.120351	0.17138	0.151932	0.00398661	0	0.0385858	0.0179397	0.00207732	0.152402	0.153708	0.0090009	0.0639103	0.0138164	0.184518	0.0129968	0.0753316	0.0506103	0.168958	0.0968549	0.19351	0	0	0	0	0	0	0
Firmicutes	Clostridia	Clostridiales	Ruminococcaceae	__	Eubacterium siraeum	Bacteria__Firmicutes__Clostridia__Clostridiales__Ruminococcaceae____Eubacterium siraeum	0	0	0	0	0	0	0	0	0	0	0	0	0	0	0	0	0	0	0	0	0	0	0	0	0	0	0	0	0	0	0	0	0	0	0	0	0	0	0	0	0	0	0
Firmicutes	Clostridia	Clostridiales	Ruminococcaceae	__	Harryflintia acetispora	Bacteria__Firmicutes__Clostridia__Clostridiales__Ruminococcaceae____Harryflintia acetispora	0	0	0	0	0	0	0	0	0	0	0	0	0	0	0	0	0	0	0	0	0	0	0	0	0	0	0	0	0	0	0	0	0	0	0	0	0.00353008	0.234233	0.0975218	0	0	0	0.102383
Firmicutes	Clostridia	Clostridiales	Ruminococcaceae	__	Mageeibacillus indolicus	Bacteria__Firmicutes__Clostridia__Clostridiales__Ruminococcaceae____Mageeibacillus indolicus	0.0195385	0.00441365	0.00894534	0	0	0	0.0137864	0	0.0102145	0.0206797	0.00847153	0.0944842	0.00482882	0.0120351	0.00642674	0	0.00300879	0	0.0168813	0.00797321	0.0477783	0.190518	0.0518259	0.0643969	0.00245809	0.00172706	0.00450045	0.997984	0.148865	0.0787579	0.0207949	0.0134521	0.00297708	0.064984	0.0591891	0.154808	0	0	0	0.0423609	0.0734163	0.0286829	0
Firmicutes	Clostridia	Clostridiales	Ruminococcaceae	__	Negativibacillus massiliensis	Bacteria__Firmicutes__Clostridia__Clostridiales__Ruminococcaceae____Negativibacillus massiliensis	0	0	0	0	0	0	0	0	0	0	0	0	0	0	0	0	0	0	0	0	0	0	0	0	0	0	0	0	0	0	0	0	0	0	0	0	0	0.00349601	0.00286829	0	0.010488	0	0.012286
Firmicutes	Clostridia	Clostridiales	Ruminococcaceae	__	Neglecta timonensis	Bacteria__Firmicutes__Clostridia__Clostridiales__Ruminococcaceae____Neglecta timonensis	0.0173675	0.0132409	0.0223634	0.516684	0.242751	0.00447267	0.00459548	0.0254146	0.0102145	0.0206797	0.00847153	0.0331971	0.0458738	0.0240703	0.0278492	0.0700179	0.0902636	0.111397	0.0168813	0.145511	0.0976339	0.0844065	0.0677723	0.222273	0.00737427	0.0172706	0.0112511	0.0221228	0.0155435	0.0742574	0.00779808	0.0887837	0.0208395	0	0.00269041	0	0.00706015	0.0734163	0.00860486	0	0	0	0.0409534
Firmicutes	Clostridia	Clostridiales	Ruminococcaceae	__	Phocea massiliensis	Bacteria__Firmicutes__Clostridia__Clostridiales__Ruminococcaceae____Phocea massiliensis	0.00434188	0.00662047	0.00447267	0.0390769	0.0286887	0.00447267	0	0.00635364	0.00510725	0	0	0	0	0.00300879	0.00214225	0.292144	0.0782284	0.20994	0.0385858	0.0179397	0.00207732	0	0	0	0.0147485	0.00345411	0.0112511	0	0.00690822	0.0652565	0.00259936	0.00269041	0.0148854	0.036391	0.0188329	0.0446561	0	0	0.0946535	0	0	0	0.00409534
Firmicutes	Clostridia	Clostridiales	Ruminococcaceae	__	Ruminiclostridium thermocellum	Bacteria__Firmicutes__Clostridia__Clostridiales__Ruminococcaceae____Ruminiclostridium thermocellum	0.108547	0.00441365	0.00894534	0.0282222	0.101514	0.00670901	0.0206797	0.00847153	0.0944842	0.0160842	0.0783616	0.0383044	0.10382	0.0120351	0.128535	0.00724323	0.0240703	0.122108	0.190518	0.0518259	0.0643969	0.062702	0.00398661	0.135026	0.113072	0.0656281	0.130513	0.00245809	0	0.0090009	0.168958	0.0968549	0.19351	0.270333	0.00269041	0.0327478	0.0635414	0.0384562	0.120468	0	0	0	0.0204767
Firmicutes	Clostridia	Clostridiales	Ruminococcaceae	__	Ruthenibacterium lactatiformans	Bacteria__Firmicutes__Clostridia__Clostridiales__Ruminococcaceae____Ruthenibacterium lactatiformans	0	0	0	0	0	0	0	0	0	0	0	0	0	0	0	0	0	0	0	0	0	0	0	0	0	0	0	0	0	0	0	0	0	0	0	0	0.0388308	0.132849	0.00573658	0.44479	0.898476	0.748623	0.0204767
Firmicutes	Clostridia	Clostridiales	Ruminococcaceae	__	Saccharofermentans acetigenes	Bacteria__Firmicutes__Clostridia__Clostridiales__Ruminococcaceae____Saccharofermentans acetigenes	0.0260513	0.350885	0.0581447	0.0260513	0.00441365	0	0.0206797	0.00847153	0.0331971	0.259645	0.0762437	0.12002	0.0603602	0.120351	0.17138	0.0193153	0.00300879	0.0149957	0.0844065	0.0677723	0.222273	0.14952	0.00797321	0.267974	0.0909493	0.0725364	0.0585059	0.0196647	0.031087	0.0450045	0.064984	0.0591891	0.154808	0	0	0.392974	0.0282406	0.0174801	0.229463	0	0	0	0.0204767
Firmicutes	Clostridia	Clostridiales	Ruminococcaceae	Acetanaerobacterium	Acetanaerobacterium elongatum	Bacteria__Firmicutes__Clostridia__Clostridiales__Ruminococcaceae__Acetanaerobacterium__Acetanaerobacterium elongatum	0.353863	0.489915	0.105108	0	0	0.00447267	0.153949	0.0910689	0.222165	0.0597413	0.175784	0.679265	0.260756	0.598748	0.426307	4.54662	0.628836	1.57027	0.103699	0.24717	0.22435	0.475088	0.508292	0.855855	0.351507	0.158889	0.648065	0	0	0	0	0.1964	0.616255	0	0	0.0476332	0.0706015	0.174801	0.160624	0	0	0.00860486	0.520108
Firmicutes	Clostridia	Clostridiales	Ruminococcaceae	Acetivibrio	Acetivibrio cellulolyticus	Bacteria__Firmicutes__Clostridia__Clostridiales__Ruminococcaceae__Acetivibrio__Acetivibrio cellulolyticus	0	0.00662047	0.0156544	0.0173675	0.0132409	0.0223634	0.00229774	0	0	0.0988029	0.0275325	0.0102145	0.00724323	0.00300879	0.0149957	0	0.00601757	0.0192802	0	0.00597991	0.00623195	0.0144697	0.0179397	0.0270051	0	0.00172706	0.00450045	0	0	0	0.0207949	0	0.00595415	0.77201	0.166806	0.973504	0.0105902	0.00349601	0.0114732	0.0141203	0.153825	0.0516292	0.012286
Firmicutes	Clostridia	Clostridiales	Ruminococcaceae	Acetivibrio	Acetivibrio ethanolgignens	Bacteria__Firmicutes__Clostridia__Clostridiales__Ruminococcaceae__Acetivibrio__Acetivibrio ethanolgignens	0	0	0	0	0	0	0	0	0	0	0	0	0	0	0	0	0	0	0	0	0	0	0	0	0	0	0	0	0	0	0	0	0	0	0	0	0.0247105	0.010488	0.0372877	0.151793	0.125857	0.106127	0
Firmicutes	Clostridia	Clostridiales	Ruminococcaceae	Anaerofilum	Anaerofilum pentosovorans	Bacteria__Firmicutes__Clostridia__Clostridiales__Ruminococcaceae__Anaerofilum__Anaerofilum pentosovorans	0.158479	0.300128	0.140889	0.00434188	0.00662047	0.00447267	0.627283	0.196963	0.1762	2.95949	0.288032	1.15679	0.125549	0.0722109	0.27635	0	0	0	0.0723484	0.0259129	0.122562	0	0.0817254	0	0.140111	0.091534	0.362286	0	0	0	0.16116	0.0215233	0.0595415	0	0	0	0	0	0	0	0	0	0
Firmicutes	Clostridia	Clostridiales	Ruminococcaceae	Anaeromassilibacillus	Anaeromassilibacillus senegalensis	Bacteria__Firmicutes__Clostridia__Clostridiales__Ruminococcaceae__Anaeromassilibacillus__Anaeromassilibacillus senegalensis	0	0	0	0	0	0	0	0	0	0	0	0	0	0	0	0	0	0	0	0	0	0	0	0	0	0	0	0	0	0	0	0	0	0	0	0	0	0	0	0	0	0	0
Firmicutes	Clostridia	Clostridiales	Ruminococcaceae	Anaerotruncus	Anaerotruncus colihominis	Bacteria__Firmicutes__Clostridia__Clostridiales__Ruminococcaceae__Anaerotruncus__Anaerotruncus colihominis	0.0955214	0.0529638	0.105108	0.108547	0.00441365	0.00894534	0.0597413	0.175784	0.679265	0	0	0	0.313891	0.213624	0.822622	0	0	0	0.475088	0.508292	0.855855	0.00241161	0	0.0186959	0.0442456	0.390315	0.249775	0.00737427	0	0.0247525	0.192353	0.78291	0.91694	0.00519872	0.00269041	0	0.204744	0.0664243	0.0975218	0	0.0524402	0.00286829	0.0860021
Firmicutes	Clostridia	Clostridiales	Ruminococcaceae	Anaerotruncus	Anaerotruncus rubiinfantis	Bacteria__Firmicutes__Clostridia__Clostridiales__Ruminococcaceae__Anaerotruncus__Anaerotruncus rubiinfantis	0	0	0	0	0	0	0	0	0	0	0	0	0	0	0	0	0	0	0	0	0	0	0	0	0	0	0	0	0	0	0	0	0	0	0	0	0	0.0419522	0.0172097	0	0	0	0.00409534
Firmicutes	Clostridia	Clostridiales	Ruminococcaceae	Ethanoligenens	Ethanoligenens harbinense	Bacteria__Firmicutes__Clostridia__Clostridiales__Ruminococcaceae__Ethanoligenens__Ethanoligenens harbinense	0.158479	0.0904798	0	0.0260513	0.350885	0.0581447	0.0988029	0.0275325	0.0102145	0.611199	0.228731	0.497957	0.0241441	0.32194	0.00856898	0	0	0.00428449	0.0144697	0.0179397	0.0270051	0	0	0	0.0196647	0.00172706	0.0810081	0.0663684	0.0569928	0.0765077	0	0	0.0476332	0	0	0	0.144733	0.206265	0.040156	0.0105902	0.0559362	0.00573658	0.348104
Firmicutes	Clostridia	Clostridiales	Ruminococcaceae	Faecalibacterium	Faecalibacterium prausnitzii	Bacteria__Firmicutes__Clostridia__Clostridiales__Ruminococcaceae__Faecalibacterium__Faecalibacterium prausnitzii	0.249658	0.485501	0.161016	0	0	0.00223634	2.95949	0.288032	1.15679	0.130971	0.207552	0.061287	2.05466	0.628836	1.57027	0	0.00902636	0.0814053	1.69536	0.0817254	0.105133	0	0	0	5.51104	2.58618	0.733573	0	0	0	0.77201	0.166806	0.973504	0	0	0	0.46597	0.639771	0.143414	0	0.00699203	0	0.233434
Firmicutes	Clostridia	Clostridiales	Ruminococcaceae	Fastidiosipila	Fastidiosipila sanguinis	Bacteria__Firmicutes__Clostridia__Clostridiales__Ruminococcaceae__Fastidiosipila__Fastidiosipila sanguinis	0	0	0.00447267	0.466752	0.0132409	0.0469631	0	0	0	0.0137864	0.201199	0.135342	0	0.00601757	0.0192802	0.0748467	0.120351	0.0835476	0.00241161	0	0.0186959	0	0	0	0	0	0.0382538	5.68556	0	3.19082	0	0	0	0.00259936	0.00807124	0.0297708	0	0	0	0	0	0	0
Firmicutes	Clostridia	Clostridiales	Ruminococcaceae	Fournierella	Fournierella massiliensis	Bacteria__Firmicutes__Clostridia__Clostridiales__Ruminococcaceae__Fournierella__Fournierella massiliensis	0	0	0	0	0	0	0	0	0	0	0	0	0	0	0	0	0	0	0	0	0	0	0	0	0	0	0	0	0	0	0	0	0	0	0	0	0	0	0	0	0	0	0
Firmicutes	Clostridia	Clostridiales	Ruminococcaceae	Gemmiger	Gemmiger formicilis	Bacteria__Firmicutes__Clostridia__Clostridiales__Ruminococcaceae__Gemmiger__Gemmiger formicilis	0	0	0.0245997	0.0245997	0	3e-11	0.0137864	0.0338861	0.0536261	0.0137864	0.0438861	0.0436261	0.0338017	0.0361054	0.0599829	0.0538017	0.0261054	0.0499829	0	0.00797321	0.0706288	0.00777321	0	0.0708288	0.0737427	0.0120894	0.0607561	0.0537427	0.0220894	0.0707561	0.0129968	0.00269041	0.378089	0.112997	0.10269	0.178089	1.02019	0.769123	0.149151	0.820192	0.869123	0.249151	0.524203
Firmicutes	Clostridia	Clostridiales	Ruminococcaceae	Harryflintia	Harryflintia acetispora	Bacteria__Firmicutes__Clostridia__Clostridiales__Ruminococcaceae__Harryflintia__Harryflintia acetispora	0	0	0	0	0	0	0	0	0	0	0	0	0	0	0	0	0	0	0	0	0	0	0	0	0	0	0	0	0	0	0	0	0	0	0	0	0	0	0	0	0	0	0
Firmicutes	Clostridia	Clostridiales	Ruminococcaceae	Hydrogenoanaerobacterium	Hydrogenoanaerobacterium saccharovorans	Bacteria__Firmicutes__Clostridia__Clostridiales__Ruminococcaceae__Hydrogenoanaerobacterium__Hydrogenoanaerobacterium saccharovorans	0.00434188	0	0.00894534	0.00434188	0	0.00894534	0.0206797	0.00211788	0	0.0206797	0.00211788	0	0.00482882	0.0180527	0.0128535	0.00482882	0.0180527	0.0128535	0.00723484	0.0119598	0.0145412	0.00723484	0.0119598	0.0145412	0	0	0.0090009	0	0	0.0090009	0.028593	0.078022	0.0208395	0.028593	0.078022	0.0208395	0	0	0	0	0	0	0
Firmicutes	Clostridia	Clostridiales	Ruminococcaceae	Negativibacillus	Negativibacillus massiliensis	Bacteria__Firmicutes__Clostridia__Clostridiales__Ruminococcaceae__Negativibacillus__Negativibacillus massiliensis	0	0	0	0	0	0	0	0	0	0	0	0	0	0	0	0	0	0	0	0	0	0	0	0	0	0	0	0	0	0	0	0	0	0	0	0	0	0	0	0	0	0	0
Firmicutes	Clostridia	Clostridiales	Ruminococcaceae	Neglecta	Neglecta timonensis	Bacteria__Firmicutes__Clostridia__Clostridiales__Ruminococcaceae__Neglecta__Neglecta timonensis	0	0	0	0	0	0	0	0	0	0	0	0	0	0	0	0	0	0	0	0	0	0	0	0	0	0	0	0	0	0	0	0	0	0	0	0	0	0	0	0	0	0	0
Firmicutes	Clostridia	Clostridiales	Ruminococcaceae	Paludicola	Paludicola psychrotolerans	Bacteria__Firmicutes__Clostridia__Clostridiales__Ruminococcaceae__Paludicola__Paludicola psychrotolerans	0	0	0	0	0	0	0	0	0	0	0	0	0	0	0	0	0	0	0	0	0	0	0	0	0	0	0	0	0	0	0	0	0	0	0	0	0	0	0	0	0	0	0
Firmicutes	Clostridia	Clostridiales	Ruminococcaceae	Papillibacter	Papillibacter cinnamivorans	Bacteria__Firmicutes__Clostridia__Clostridiales__Ruminococcaceae__Papillibacter__Papillibacter cinnamivorans	0	0	0	0	0	0	0	0	0	0	0	0	0	0	0	0	0	0	0	0	0	0	0	0	0	0	0	0	0	0	0	0	0	0	0	0	0	0	0	0	0	0	0
Firmicutes	Clostridia	Clostridiales	Ruminococcaceae	Phocea	Phocea massiliensis	Bacteria__Firmicutes__Clostridia__Clostridiales__Ruminococcaceae__Phocea__Phocea massiliensis	0	0	0	0	0	0	0	0	0	0	0	0	0	0	0	0	0	0	0	0	0	0	0	0	0	0	0	0	0	0	0	0	0	0	0	0	0	0	0	0	0	0	0
Firmicutes	Clostridia	Clostridiales	Ruminococcaceae	Pseudoflavonifractor	Pseudoflavonifractor capillosus	Bacteria__Firmicutes__Clostridia__Clostridiales__Ruminococcaceae__Pseudoflavonifractor__Pseudoflavonifractor capillosus	0	0	0	0	0	0	0	0	0	0	0	0	0	0	0	0	0	0	0	0	0	0	0	0	0	0	0	0	0	0	0	0	0	0	0	0	0	0	0	0	0	0	0
Firmicutes	Clostridia	Clostridiales	Ruminococcaceae	Ruminococcus	Ruminococcus albus	Bacteria__Firmicutes__Clostridia__Clostridiales__Ruminococcaceae__Ruminococcus__Ruminococcus albus	0.00217094	0	0.00223634	0.00953846	0.152964	0.15878	0	0	0	0.00459548	0	0	0	0	0	0	0.00300879	0	0.00723484	0	0	0	0	0	0	0	0.155266	0.0319552	0	0	0	0	0.00893123	0.0623847	0.218833	0.0565645	0.0353008	0.0839043	0.0688389	0.0317707	0.101384	0.103258	0.0163814
Firmicutes	Clostridia	Clostridiales	Ruminococcaceae	Ruminococcus	Ruminococcus bromii	Bacteria__Firmicutes__Clostridia__Clostridiales__Ruminococcaceae__Ruminococcus__Ruminococcus bromii	0.236632	0.0286887	0.040254	0.1	0.350885	0.220343	0.250454	0.0423576	0.278345	0.00919097	0.216943	0.020429	0.00637694	0.0240703	0.280634	0	0.0330966	0.00214225	0.0217045	0.336868	0.0373917	0.0144697	0.413953	0.00830927	0.0565361	0.569082	0.812781	0.607374	0.606908	0.336004	0.0623847	0.0188329	0.0565645	0.0129968	0	0.00297708	0.631884	1.27255	0.364273	0	0	0.00286829	3.0715
Firmicutes	Clostridia	Clostridiales	Ruminococcaceae	Ruminococcus	Ruminococcus callidus	Bacteria__Firmicutes__Clostridia__Clostridiales__Ruminococcaceae__Ruminococcus__Ruminococcus callidus	0.00217094	0.00441365	0	0.00434188	0.00220682	0	0.00459548	0	0	1.10641	0.446873	0.303882	0	0.00300879	0	0.165189	0.0534481	0.30557	0	0	0	0.383611	0.605964	0.369763	0.0319552	0	0	0.324468	0.284964	0.128263	0.0129968	0	0.00297708	0.0207949	0	0.0446561	0.663654	0.597818	0.00286829	0	0	0	0.118765
Firmicutes	Clostridia	Clostridiales	Ruminococcaceae	Ruminococcus	Ruminococcus champanellensis	Bacteria__Firmicutes__Clostridia__Clostridiales__Ruminococcaceae__Ruminococcus__Ruminococcus champanellensis	0.0195385	0.0529638	0.15878	0.00217094	0	0.00223634	0.00919097	0.416943	0.420429	0.00459548	0	0.0178754	0	0.0330966	0.00214225	0.0265585	0.0300879	0.00642674	0.0144697	0.0139531	0.00830927	0.00482323	0.00398661	0.230005	0.507374	0.00690822	0.0360036	0.0294971	0.00518117	0.0112511	0.0207949	0	0.0446561	0.0909776	1.84831	0.880143	0.045891	0.0908964	0.85475	0.0353008	0.283904	0.0688389	0.11467
Firmicutes	Clostridia	Clostridiales	Ruminococcaceae	Ruminococcus	Ruminococcus faecis	Bacteria__Firmicutes__Clostridia__Clostridiales__Ruminococcaceae__Ruminococcus__Ruminococcus faecis	0.132427	0.350885	0.230343	0.2	0.0286887	0.040254	0.696409	0.446873	0.303882	0	0	0	0.065189	0.153448	0.50557	0	0	0	0.583611	0.605964	0.369763	0.00723484	0	0	0.324468	0.284964	0.128263	0	0	0.155266	0.0909776	1.84831	1.28014	0.218196	0.0161425	0.0267937	0.0423609	0.125857	0.00573658	0.631884	1.27255	0.364273	0.11467
Firmicutes	Clostridia	Clostridiales	Ruminococcaceae	Ruminococcus	Ruminococcus flavefaciens	Bacteria__Firmicutes__Clostridia__Clostridiales__Ruminococcaceae__Ruminococcus__Ruminococcus flavefaciens	0.00434188	0.00220682	0	0.00217094	0.00441365	0	0.00459548	0	0.0178754	0.240454	0.0423576	0.278345	0.0265585	0.0300879	0.00642674	0.666377	0.0240703	0.280634	0.00482323	0.00398661	0.430005	0.0217045	0.336868	0.0373917	0.0294971	0.00518117	0.0112511	0.0565361	0.0690822	0.312781	0.0181955	0.0161425	0.0267937	0	0	0.00893123	0.0317707	0.101384	0.103258	0.263654	0.597818	0.00286829	0.0532394
Firmicutes	Clostridia	Clostridiales	Ruminococcaceae	Ruminococcus	Ruminococcus gauvreauii	Bacteria__Firmicutes__Clostridia__Clostridiales__Ruminococcaceae__Ruminococcus__Ruminococcus gauvreauii	0	0	0	0	0	0	0	0	0	0	0	0	0	0	0	0	0	0	0	0	0	0	0	0	0	0	0	0	0	0	0	0	0	0	0	0	0	0	0.00286829	0.045891	0.0908964	0.85475	0
Firmicutes	Clostridia	Clostridiales	Ruminococcaceae	Ruminococcus	Ruminococcus lactaris	Bacteria__Firmicutes__Clostridia__Clostridiales__Ruminococcaceae__Ruminococcus__Ruminococcus lactaris	0	0	0	0	0	0	0	0	0	0	0	0	0	0	0	0	0	0	0	0	0	0	0	0	0	0	0	0	0	0	0	0	0	0	0	0	0	0	0	0.0423609	0.125857	0.205737	0
Firmicutes	Clostridia	Clostridiales	Ruminococcaceae	Sporobacter	Sporobacter termitidis	Bacteria__Firmicutes__Clostridia__Clostridiales__Ruminococcaceae__Sporobacter__Sporobacter termitidis	0.286564	0.463433	0.588156	0.0911795	0.0198614	0	0.12178	0.298621	0.763534	1.58544	2.92056	1.10317	0.514269	0.541581	1.35518	0.0217297	0.0150439	0.017138	0.405151	0.534205	0	0	0	0	0.162234	0.376498	0.337534	4.5573	0.645919	0.193519	0.571859	0.376658	0	3.44415	0	1.40518	0.515391	0.0907565	0.542106	0	0	0.0229463	0.516013
Firmicutes	Clostridia	Halanaerobiales	Halanaerobiaceae	Halothermothrix	Halothermothrix orenii	Bacteria__Firmicutes__Clostridia__Halanaerobiales__Halanaerobiaceae__Halothermothrix__Halothermothrix orenii	0	0	0	0	0	0	0	0	0	0	0	0	0	0	0	0	0	0	0	0	0	0	0	0	0	0	0	0	0	0	0	0	0	0	0	0	0	0	0	2.23454	0.46497	0.269619	0.012286
Firmicutes	Clostridia	Halanaerobiales	Halobacteroidaceae	Halobacteroides	Halobacteroides halobius	Bacteria__Firmicutes__Clostridia__Halanaerobiales__Halobacteroidaceae__Halobacteroides__Halobacteroides halobius	0	0	0	0	0	0	0	0	0	0	0.00211788	0.0357508	0	0	0	2.50129	1.36491	5.47429	0	0	0	0	0.0019933	0	0	0	0	0.00245809	0.0103623	0	0.00779808	0	0	0	0.00269041	0.00297708	0	0	0	0	0	0	0
Firmicutes	Clostridia	Natranaerobiales	Natranaerobiaceae	Natranaerobius	Natranaerobius thermophilus	Bacteria__Firmicutes__Clostridia__Natranaerobiales__Natranaerobiaceae__Natranaerobius__Natranaerobius thermophilus	0	0	0	0.00434188	0.110341	0.00894534	0	0	0	0	0.0847153	0.0255363	0	0	0	0.00241441	0.0120351	0.00214225	0	0.0019933	0	0.00241161	0	0	0.00491618	0	0	0.0884912	0.00345411	0.351035	0	0	0	0	0	0.0654957	0	0	0	0	0	0	0
Firmicutes	Erysipelotrichia	Erysipelotrichales	Erysipelotrichaceae	Breznakia	Breznakia pachnodae	Bacteria__Firmicutes__Erysipelotrichia__Erysipelotrichales__Erysipelotrichaceae__Breznakia__Breznakia pachnodae	0	0	0	0	0	0	0	0	0	0	0	0	0	0	0	0	0	0	0	0	0	0	0	0	0	0	0	0	0	0	0	0	0	0	0	0	0	0	0	0	0	0	0
Firmicutes	Erysipelotrichia	Erysipelotrichales	Erysipelotrichaceae	Catenibacterium	Catenibacterium mitsuokai	Bacteria__Firmicutes__Erysipelotrichia__Erysipelotrichales__Erysipelotrichaceae__Catenibacterium__Catenibacterium mitsuokai	0	0	0	0	0	0	0	0	0	0	0	0	0	0	0	0	0	0	0	0	0	0	0	0	0	0	0	0	0	0	0	0	0	0	0	0	0	0	0	0	0	0	0
Firmicutes	Erysipelotrichia	Erysipelotrichales	Erysipelotrichaceae	Erysipelothrix	Erysipelothrix inopinata	Bacteria__Firmicutes__Erysipelotrichia__Erysipelotrichales__Erysipelotrichaceae__Erysipelothrix__Erysipelothrix inopinata	0	0	0	0	0	0	0	0	0	0	0	0	0	0	0	0	0	0	0	0	0	0	0	0	0	0	0	0	0	0	0	0	0	0	0	0	0	0	0	0	0	0	0
Firmicutes	Erysipelotrichia	Erysipelotrichales	Erysipelotrichaceae	Erysipelothrix	Erysipelothrix larvae	Bacteria__Firmicutes__Erysipelotrichia__Erysipelotrichales__Erysipelotrichaceae__Erysipelothrix__Erysipelothrix larvae	0	0	0	0	0	0	0	0	0	0	0	0	0	0	0	0	0	0	0	0	0	0	0	0	0	0	0	0	0	0	0	0	0	0	0	0	0	0	0	0	0	0	0
Firmicutes	Erysipelotrichia	Erysipelotrichales	Erysipelotrichaceae	Erysipelothrix	Erysipelothrix rhusiopathiae	Bacteria__Firmicutes__Erysipelotrichia__Erysipelotrichales__Erysipelotrichaceae__Erysipelothrix__Erysipelothrix rhusiopathiae	0	0	0	0	0	0	0	0	0	0	0	0	0	0	0	0	0	0	0	0	0	0	0	0	0	0	0	0	0	0	0	0	0	0	0	0	0	0	0	0	0	0	0
Firmicutes	Erysipelotrichia	Erysipelotrichales	Erysipelotrichaceae	Faecalicoccus	Faecalicoccus acidiformans	Bacteria__Firmicutes__Erysipelotrichia__Erysipelotrichales__Erysipelotrichaceae__Faecalicoccus__Faecalicoccus acidiformans	0	0	0	0	0	0	0	0	0	0	0	0	0	0	0	0	0	0	0	0	0	0	0	0	0	0	0	0	0	0	0	0	0	0	0	0	0	0	0	0	0	0	0
Firmicutes	Erysipelotrichia	Erysipelotrichales	Erysipelotrichaceae	Faecalitalea	Faecalitalea cylindroides	Bacteria__Firmicutes__Erysipelotrichia__Erysipelotrichales__Erysipelotrichaceae__Faecalitalea__Faecalitalea cylindroides	0	0	0	0	0	0	0	0	0	0	0	0	0	0	0	0	0	0	0	0	0	0	0	0	0	0	0	0	0	0	0	0	0	0	0	0	0	0	0	0	0	0	0
Firmicutes	Erysipelotrichia	Erysipelotrichales	Erysipelotrichaceae	Holdemanella	Holdemanella biformis	Bacteria__Firmicutes__Erysipelotrichia__Erysipelotrichales__Erysipelotrichaceae__Holdemanella__Holdemanella biformis	0	0	0	0	0	0	0	0	0	0	0	0	0	0	0	0	0	0	0	0	0	0	0	0	0	0	0	0	0	0	0	0	0	0	0	0	0	0	0	0	0	0	0
Firmicutes	Erysipelotrichia	Erysipelotrichales	Erysipelotrichaceae	Holdemania	Holdemania filiformis	Bacteria__Firmicutes__Erysipelotrichia__Erysipelotrichales__Erysipelotrichaceae__Holdemania__Holdemania filiformis	0	0	0	0	0	0	0	0	0	0	0	0	0	0	0	0	0	0	0	0	0	0	0	0	0	0	0	0	0	0	0	0	0	0	0	0	0	0	0	0	0	0	0
Firmicutes	Erysipelotrichia	Erysipelotrichales	Erysipelotrichaceae	Holdemania	Holdemania massiliensis	Bacteria__Firmicutes__Erysipelotrichia__Erysipelotrichales__Erysipelotrichaceae__Holdemania__Holdemania massiliensis	0	0	0	0	0	0	0	0	0	0	0	0	0	0	0	0	0	0	0	0	0	0	0	0	0	0	0	0	0	0	0	0	0	0	0	0	0	0	0	0	0	0	0
Firmicutes	Erysipelotrichia	Erysipelotrichales	Erysipelotrichaceae	Solobacterium	Solobacterium moorei	Bacteria__Firmicutes__Erysipelotrichia__Erysipelotrichales__Erysipelotrichaceae__Solobacterium__Solobacterium moorei	0	0	0	0	0	0	0	0	0	0	0	0	0	0	0	0	0	0	0	0	0	0	0	0	0	0	0	0	0	0	0	0	0	0	0	0	0	0	0	0	0	0	0
Firmicutes	Erysipelotrichia	Erysipelotrichales	Erysipelotrichaceae	Turicibacter	Turicibacter sanguinis	Bacteria__Firmicutes__Erysipelotrichia__Erysipelotrichales__Erysipelotrichaceae__Turicibacter__Turicibacter sanguinis	0	0	0	0	0	0	0	0	0	0	0	0	0	0	0	0	0	0	0	0	0	0	0	0	0	0	0	0	0	0	0	0	0	0	0	0	0	0	0	0	0	0	0
Firmicutes	Negativicutes	__	Acidaminococcaceae	Acidaminococcus	Acidaminococcus fermentans	Bacteria__Firmicutes__Negativicutes____Acidaminococcaceae__Acidaminococcus__Acidaminococcus fermentans	0.0390769	0.00441365	0.0178907	0	0	0.0111817	0.00229774	0.00423576	0.0102145	0	0	0.00255363	0.0217297	0.0150439	0.017138	0.00482882	0	0	0.031351	0.0298995	0.00415464	0.0144697	0.00996651	0.0332371	0.0762008	0.0880799	0.157516	0.00491618	0	0	0.0181955	0.0215233	0.0357249	0	0	0	0.0176504	0	0	0.0635414	0	0	0
Firmicutes	Negativicutes	__	Acidaminococcaceae	Phascolarctobacterium	Phascolarctobacterium succinatutens	Bacteria__Firmicutes__Negativicutes____Acidaminococcaceae__Phascolarctobacterium__Phascolarctobacterium succinatutens	0.887914	1.3572	4.21549	0	0.00441365	0.00447267	0.185442	2.92056	1.10317	0.0114887	0.00847153	0.020429	2.36129	2.36491	7.47429	0	0	0	2.18956	0.202178	0	0.0844065	0.0159464	0	0.557298	0.645919	0.193519	0	0	0.0270027	0	0	0	0.00259936	0	0	0.0282406	0.8775	0.762965	3.79836	0.125857	0.0344195	0.352199
Firmicutes	Negativicutes	__	Veillonellaceae	__	Caecibacter massiliensis	Bacteria__Firmicutes__Negativicutes____Veillonellaceae____Caecibacter massiliensis	0	0	0	0	0	0	0	0	0	0	0	0	0	0	0	0	0	0	0	0	0	0	0	0	0	0	0	0	0	0	0	0	0	0	0	0	0.00706015	0	0	0	0	0	0
Firmicutes	Negativicutes	__	Veillonellaceae	Allisonella	Allisonella histaminiformans	Bacteria__Firmicutes__Negativicutes____Veillonellaceae__Allisonella__Allisonella histaminiformans	0	0.00220682	0	0.0412479	0.0595842	0	0	0.00211788	0.0357508	0	0	0	0.00241441	0.0120351	0.00214225	0	0	0.00428449	0.00241161	0.00398661	0.00623195	0.00241161	0	0.0103866	0.00245809	0.0103623	0	0	0	0.00225023	0	0.00269041	0.00297708	0	0	0	0.0247105	0	0.00286829	0	0	0	0.00409534
Firmicutes	Negativicutes	__	Veillonellaceae	Dialister	Dialister succinatiphilus	Bacteria__Firmicutes__Negativicutes____Veillonellaceae__Dialister__Dialister succinatiphilus	0.0911795	0.0198614	0	0.00217094	0	0	0	0.0847153	0.0255363	0.00229774	0.00211788	0.00766088	0.00482882	0	0	0	0	0	0.0771717	0.0119598	0	0.00964646	0	0.0124639	0.0884912	0.00345411	0.351035	0	0.00172706	0.0270027	0	0	0.0654957	0.0181955	0.00269041	0.0297708	1.47557	0.227241	0.0258146	0	0.00349601	0.111863	0.72897
Firmicutes	Negativicutes	__	Veillonellaceae	Megasphaera	Megasphaera cerevisiae	Bacteria__Firmicutes__Negativicutes____Veillonellaceae__Megasphaera__Megasphaera cerevisiae	0	0	0	0	0	0	0	0	0.00255363	0	0	0.0893769	0	0	0	0.00241441	0.00601757	0.0107112	0	0	0	0	0	0	0.00491618	0	0	1.24625	0.0259058	0.00225023	0	0	0	0.0129968	0.00269041	0.00297708	0	0	0	0	0	0	0
Firmicutes	Negativicutes	__	Veillonellaceae	Megasphaera	Megasphaera elsdenii	Bacteria__Firmicutes__Negativicutes____Veillonellaceae__Megasphaera__Megasphaera elsdenii	0.00434188	0.110341	0.00894534	0.036906	0	0	0.0114887	0.00847153	0.020429	0	0	0	0	0	0.00428449	0	0	0.00856898	0	0.0019933	0	0.0409974	0.019933	0	0	0	0.0270027	0	0	0	0.00259936	0	0	0	0	0.0178625	1.69091	0.178297	0.00860486	0	0	0.0229463	0.503727
Firmicutes	Negativicutes	Acidaminococcales	Acidaminococcaceae	Phascolarctobacterium	Phascolarctobacterium succinatutens	Bacteria__Firmicutes__Negativicutes__Acidaminococcales__Acidaminococcaceae__Phascolarctobacterium__Phascolarctobacterium succinatutens	0	0	0	0	0	0	0	0	0	0	0	0	0	0	0	0	0	0	0	0	0	0	0	0	0	0	0	0	0	0	0	0	0	0	0	0	0	0	0	0	0	0	0
Firmicutes	Negativicutes	Acidaminococcales	Acidaminococcaceae	Succiniclasticum	Succiniclasticum ruminis	Bacteria__Firmicutes__Negativicutes__Acidaminococcales__Acidaminococcaceae__Succiniclasticum__Succiniclasticum ruminis	0	0	0	0	0	0	0	0	0	0	0	0	0	0	0	0	0	0	0	0	0	0	0	0	0	0	0	0	0	0	0	0	0	0	0	0	0	0	0	0	0	0	0
Firmicutes	Negativicutes	Selenomonadales	__	Pelosinus	Pelosinus defluvii	Bacteria__Firmicutes__Negativicutes__Selenomonadales____Pelosinus__Pelosinus defluvii	0	0	0.0111817	0.00434188	0	0.00670901	0	0	0	0.00229774	0	0.0153218	0	0	0	0	0	0	0.00241161	0	0	0.0482323	0.0119598	0.039469	0	0	0.00225023	0.0516199	0	0	0	0	0	0.028593	0.0107617	0.00595415	0	0	0	0	0	0	0
Firmicutes	Negativicutes	Selenomonadales	__	Sporomusa	Sporomusa intestinalis	Bacteria__Firmicutes__Negativicutes__Selenomonadales____Sporomusa__Sporomusa intestinalis	0	0.00441365	0.00447267	0.036906	0.0264819	0.0648537	0.00229774	0.00211788	0.00766088	0	0	0	0.00241441	0.00601757	0.0107112	0	0.00300879	0.0214225	0.0144697	0.00996651	0.0332371	0	0.0019933	0.0415464	0	0.00172706	0.0270027	0	0	0.0787579	0.0181955	0.00269041	0.0297708	0	0	0	0	0	0	0	0	0	0
Firmicutes	Negativicutes	Selenomonadales	__	Sporomusa	Sporomusa ovata	Bacteria__Firmicutes__Negativicutes__Selenomonadales____Sporomusa__Sporomusa ovata	0.0412479	0.0595842	0	0	0.211855	0.0290724	0	0	0.0893769	0	0.0105894	0.0127681	0	0	0.00856898	0	0	0	0.0844065	0.0159464	0	0.0361742	0.00597991	0.0685515	0.246251	0.0259058	0.00225023	0.0122904	0.0103623	0.0157516	0.0129968	0.00269041	0.00297708	0.0129968	0.118378	0.0119083	0	0	0	0	0	0	0
Firmicutes	Negativicutes	Selenomonadales	__	Sporomusa	Sporomusa termitida	Bacteria__Firmicutes__Negativicutes__Selenomonadales____Sporomusa__Sporomusa termitida	0.00217094	0	0	2.07815	0.0419296	0.0469631	0	0	0	0.0275729	0.00211788	0.0127681	0	0	0	0.00241441	0.00601757	0.00214225	0.00241161	0	0.0103866	0	0	0.00415464	0	0	0	0	0.00518117	0.0135014	0	0	0.0178625	0.137766	0.032285	0.0267937	0	0	0	0	0	0	0
Firmicutes	Negativicutes	Selenomonadales	Selenomonadaceae	Anaerovibrio	Anaerovibrio lipolyticus	Bacteria__Firmicutes__Negativicutes__Selenomonadales__Selenomonadaceae__Anaerovibrio__Anaerovibrio lipolyticus	0	0	0	0	0	0	0.00229774	0	0.0153218	0	0	1.00511	0	0.00300879	0.0214225	0.0338017	0.0240703	0.00642674	0.00964646	0	0.0124639	0	0	0	0.0516199	0	0	0	0	0.020252	0.028593	0.0107617	0.00595415	0.168958	0	0.0565645	1.54264	1.11173	0.556448	0	0	0	0.679826
Firmicutes	Negativicutes	Selenomonadales	Selenomonadaceae	Centipeda	Centipeda periodontii	Bacteria__Firmicutes__Negativicutes__Selenomonadales__Selenomonadaceae__Centipeda__Centipeda periodontii	0.036906	0	0	0.0564444	0.809904	1.55425	0	0	0	0.0321684	0.00423576	0.49285	0	0	0	0	0.00300879	0.0449871	0	0	0	0.0192929	0.00996651	0.0581649	0	0	0.0787579	0.287596	0.00863528	0.0630063	0	0	0	0.101375	0	0.125037	0	0	0	0	0	0	0
Firmicutes	Negativicutes	Selenomonadales	Selenomonadaceae	Mitsuokella	Mitsuokella jalaludinii	Bacteria__Firmicutes__Negativicutes__Selenomonadales__Selenomonadaceae__Mitsuokella__Mitsuokella jalaludinii	0.00434188	0	0.00670901	0	0.0110341	0.0737991	0	0.0105894	0.0127681	0	0	0	0.00241441	0.00601757	0.00214225	0.0362161	0.00300879	0.0706941	0.0409974	0.019933	0	0	0	0.00207732	0.0122904	0.0103623	0.0157516	0.00245809	0	0	0.0129968	0.118378	0.0119083	0	0	0	0.144733	0.0489442	0.0143414	0	0	0	0.106479
Firmicutes	Negativicutes	Selenomonadales	Selenomonadaceae	Mitsuokella	Mitsuokella multacida	Bacteria__Firmicutes__Negativicutes__Selenomonadales__Selenomonadaceae__Mitsuokella__Mitsuokella multacida	0	0	0	0	0	0	0	0	0	0	0	0	0	0	0	0	0	0	0	0	0	0	0	0	0	0	0	0	0	0	0	0	0	0	0	0	1.3379	0.146833	0.433112	0.00353008	0	0	0.54468
Firmicutes	Negativicutes	Selenomonadales	Selenomonadaceae	Pectinatus	Pectinatus cerevisiiphilus	Bacteria__Firmicutes__Negativicutes__Selenomonadales__Selenomonadaceae__Pectinatus__Pectinatus cerevisiiphilus	0.036906	0.0264819	0.0648537	0	0.00882729	0	0.0275729	0.00211788	0.0127681	0.434273	0	0	0.0338017	0.0240703	0.00642674	0	0	0	0.0482323	0.0119598	0.039469	0	0	0.0727061	0	0.00518117	0.0135014	0	0.00172706	0.942844	0.137766	0.032285	0.0267937	0.504276	0	0	0	0	0	0	0	0	0
Firmicutes	Negativicutes	Selenomonadales	Selenomonadaceae	Pectinatus	Pectinatus sottacetonis	Bacteria__Firmicutes__Negativicutes__Selenomonadales__Selenomonadaceae__Pectinatus__Pectinatus sottacetonis	0	0	0	0	0	0	0	0	0	0	0	0	0	0	0	0	0	0	0	0	0	0	0	0	0	0	0	0	0	0	0	0	0	0	0	0	0	0	0	0.0141203	0.0874004	0.0229463	0
Firmicutes	Negativicutes	Selenomonadales	Selenomonadaceae	Propionispira	Propionispira arcuata	Bacteria__Firmicutes__Negativicutes__Selenomonadales__Selenomonadaceae__Propionispira__Propionispira arcuata	0	0	0	0	0	0	0	0	0	0	0	0	0	0	0	0	0	0	0	0	0	0	0	0	0	0	0	0	0	0	0	0	0	0	0	0	0	0	0	0	0	0.00573658	0
Firmicutes	Negativicutes	Selenomonadales	Selenomonadaceae	Schwartzia	Schwartzia succinivorans	Bacteria__Firmicutes__Negativicutes__Selenomonadales__Selenomonadaceae__Schwartzia__Schwartzia succinivorans	0	0.211855	0.0290724	0.00217094	0.0132409	0.00223634	0	0	0.00510725	0.00919097	0.00423576	0.00766088	0	0.00300879	0.0449871	2.23135	0.162474	1.42459	0	0.0019933	0.0415464	0.0434091	0.0119598	0.0560876	0	0	0.020252	0	0	0	0.168958	0	0.0565645	0.0311923	0.045737	0.0565645	0	0	0.0229463	0.515391	1.09076	0.0421065	0
Firmicutes	Negativicutes	Selenomonadales	Selenomonadaceae	Selenomonas	Selenomonas bovis	Bacteria__Firmicutes__Negativicutes__Selenomonadales__Selenomonadaceae__Selenomonas__Selenomonas bovis	0.0781538	0.0419296	0.0469631	3.0152	0.00882729	0.0424904	0.0321684	0.00423576	0.49285	0.0252752	0	0	0.0362161	0.00300879	0.0706941	0.012072	0.0451318	0.0535561	0.0361742	0.00597991	0.0685515	0	0.0019933	0	0.287596	0.00863528	0.0630063	0	0	0	0.101375	0	0.125037	0	0.0134521	0	2.23454	0.46497	0.269619	0	0	0	0.679826
Firmicutes	Negativicutes	Selenomonadales	Selenomonadaceae	Selenomonas	Selenomonas dianae	Bacteria__Firmicutes__Negativicutes__Selenomonadales__Selenomonadaceae__Selenomonas__Selenomonas dianae	0	0	0	0	0	0.00447267	0	0	0	0.00689322	0	0	0	0	0	0	0.0180527	0.0149957	0	0	0.00415464	0	0	0	0.00245809	0	0	0	0.0103623	0.020252	0	0	0	0	0.00269041	0	0	0	0	0	0	0	0
Firmicutes	Negativicutes	Selenomonadales	Selenomonadaceae	Selenomonas	Selenomonas infelix	Bacteria__Firmicutes__Negativicutes__Selenomonadales__Selenomonadaceae__Selenomonas__Selenomonas infelix	0	0	0	0	0	0	0	0	0	0	0	0	0	0	0	0	0	0	0	0	0	0	0	0	0	0	0	0	0	0	0	0	0	0	0	0	0.0635414	0	0	0.0176504	0	0	0
Firmicutes	Negativicutes	Selenomonadales	Selenomonadaceae	Selenomonas	Selenomonas noxia	Bacteria__Firmicutes__Negativicutes__Selenomonadales__Selenomonadaceae__Selenomonas__Selenomonas noxia	0.0564444	0.809904	1.55425	0	0.123582	0	0.434273	0	0	0.0275729	0.00635364	0.040858	0.231349	0.162474	0.824593	0.00241441	0	0.0107112	0.00459461	0	0	0	0	0	0	0.00172706	0.942844	0.00245809	0.0172706	0.0112511	0.504276	0	0	0.0337917	0.0242137	0.0803811	3.79836	0.125857	0.0344195	0.0282406	0.8775	0.762965	0.565157
Firmicutes	Negativicutes	Selenomonadales	Selenomonadaceae	Selenomonas	Selenomonas ruminantium	Bacteria__Firmicutes__Negativicutes__Selenomonadales__Selenomonadaceae__Selenomonas__Selenomonas ruminantium	0	0	0	0	0	0	0	0	0	0	0	0	0	0	0	0	0	0	0	0	0	0	0	0	0	0	0	0	0	0	0	0	0	0	0	0	0	0	0	0.00706015	0	0	0
Firmicutes	Negativicutes	Selenomonadales	Sporomusaceae	Thermosinus	Thermosinus carboxydivorans	Bacteria__Firmicutes__Negativicutes__Selenomonadales__Sporomusaceae__Thermosinus__Thermosinus carboxydivorans	0	0	0	0	0	0	0	0	0	0	0	0	0	0	0	0	0	0	0	0	0	0	0	0	0	0	0	0	0	0	0	0	0	0	0	0	0	0	0	0	0	0	0
Firmicutes	Negativicutes	Veillonellales	Veillonellaceae	Allisonella	Allisonella histaminiformans	Bacteria__Firmicutes__Negativicutes__Veillonellales__Veillonellaceae__Allisonella__Allisonella histaminiformans	0	0	0	0	0	0	0	0	0	0	0	0	0	0	0	0	0	0	0	0	0	0	0	0	0	0	0	0	0	0	0	0	0	0	0	0	0	0	0	0	0	0	0
Firmicutes	Negativicutes	Veillonellales	Veillonellaceae	Dialister	Dialister succinatiphilus	Bacteria__Firmicutes__Negativicutes__Veillonellales__Veillonellaceae__Dialister__Dialister succinatiphilus	0	0	0	0	0	0	0	0	0	0	0	0	0	0	0	0	0	0	0	0	0	0	0	0	0	0	0	0	0	0	0	0	0	0	0	0	0	0	0	0	0	0	0
Firmicutes	Negativicutes	Veillonellales	Veillonellaceae	Megasphaera	Megasphaera elsdenii	Bacteria__Firmicutes__Negativicutes__Veillonellales__Veillonellaceae__Megasphaera__Megasphaera elsdenii	0	0	0	0	0	0	0	0	0	0	0	0	0	0	0	0	0	0	0	0	0	0	0	0	0	0	0	0	0	0	0	0	0	0	0	0	0	0	0	0	0	0	0
Fusobacteria	__	Fusobacteriales	Fusobacteriaceae	Fusobacterium	Fusobacterium gastrosuis	Bacteria__Fusobacteria____Fusobacteriales__Fusobacteriaceae__Fusobacterium__Fusobacterium gastrosuis	0	0	0	0	0	0	0	0	0	0	0	0	0	0	0	0	0	0	0	0	0	0	0	0	0	0	0	0	0	0	0	0	0	0	0	0	0	0	0	0.0247105	0	0.00286829	0
Lentisphaerae	__	__	__	__	Oligosphaera ethanolica	Bacteria__Lentisphaerae__________Oligosphaera ethanolica	0	0	0	0	0	0	0	0	0	0	0	0	0	0	0	0	0	0	0	0	0	0	0	0	0	0	0	0	0	0	0	0	0	0	0	0	0	0.00349601	0.111863	1.06557	0.227241	0.0258146	0
Lentisphaerae	__	__	Victivallaceae	Victivallis	Victivallis vadensis	Bacteria__Lentisphaerae______Victivallaceae__Victivallis__Victivallis vadensis	0	0	0	0	0	0	0	0	0	0	0	0	0	0	0	0	0	0	0	0	0	0	0	0	0	0	0	0	0	0	0	0	0	0	0	0	0	0	0.0229463	1.69091	0.178297	0.00860486	0
Planctomycetes	__	Planctomycetales	Planctomycetaceae	Rhodopirellula	Rhodopirellula lusitana	Bacteria__Planctomycetes____Planctomycetales__Planctomycetaceae__Rhodopirellula__Rhodopirellula lusitana	0	0.0110341	0.0737991	0	0	0.00447267	0.00919097	0.00423576	0.00766088	0	0	0.0102145	0.012072	0.0451318	0.0535561	1.03863	0.00601757	0.0385604	0.0192929	0.00996651	0.0581649	0	0	0	0	0	0	0	0	0.00450045	0.0311923	0.045737	0.0565645	0	0	0	0	0	0	0	0	0	0
Proteobacteria	Alphaproteobacteria	Kiloniellales	Kiloniellaceae	Kiloniella	Kiloniella laminariae	Bacteria__Proteobacteria__Alphaproteobacteria__Kiloniellales__Kiloniellaceae__Kiloniella__Kiloniella laminariae	0	0	0	0	0	0	0	0	0	0	0	0	0	0	0	0	0	0	0	0	0	0	0	0	0	0	0	0	0	0	0	0	0	0	0	0	0	0	0	1.54264	0.111733	0.556448	0
Proteobacteria	Alphaproteobacteria	Kiloniellales	Kiloniellaceae	Kiloniella	Kiloniella majae	Bacteria__Proteobacteria__Alphaproteobacteria__Kiloniellales__Kiloniellaceae__Kiloniella__Kiloniella majae	0	0	0	0	0	0	0	0	0	0	0	0	0	0	0	0	0	0	0	0	0	0	0	0	0	0	0	0	0	0	0	0	0	0	0	0	0	0	0	0	0	0	0
Proteobacteria	Alphaproteobacteria	Rhizobiales	__	__	Methyloligella solikamskensis	Bacteria__Proteobacteria__Alphaproteobacteria__Rhizobiales______Methyloligella solikamskensis	0	0	0	0	0	0	0	0	0	0	0	0	0	0	0	0	0	0	0	0	0	0	0	0	0	0	0	0	0	0	0	0	0	0	0	0	0	0	0	0.144733	0.0489442	0.0143414	0
Proteobacteria	Alphaproteobacteria	Rhizobiales	Hyphomicrobiaceae	Devosia	Devosia psychrophila	Bacteria__Proteobacteria__Alphaproteobacteria__Rhizobiales__Hyphomicrobiaceae__Devosia__Devosia psychrophila	0	0	0	0	0	0	0	0	0	0	0	0	0	0	0	0	0	0	0	0	0	0	0	0	0	0	0	0	0	0	0	0	0	0	0	0	0.00353008	0	0	1.3379	0.146833	0.433112	0
Proteobacteria	Alphaproteobacteria	Rhodospirillales	Acetobacteraceae	Acetobacter	Acetobacter orleanensis	Bacteria__Proteobacteria__Alphaproteobacteria__Rhodospirillales__Acetobacteraceae__Acetobacter__Acetobacter orleanensis	0	0	0	0	0	0	0	0	0	0	0	0	0	0	0	0	0	0	0	0	0	0	0	0	0	0	0	0	0	0	0	0	0	0	0	0	0	0	0	0	0	0	0
Proteobacteria	Alphaproteobacteria	Rhodospirillales	Acetobacteraceae	Acetobacter	Acetobacter suratthaniensis	Bacteria__Proteobacteria__Alphaproteobacteria__Rhodospirillales__Acetobacteraceae__Acetobacter__Acetobacter suratthaniensis	0	0.00882729	0	0	0	0	0.0252752	0	0	0	0	0	0	0.0180527	0.0149957	0	0	0.00428449	0	0	0.00207732	0.0120581	0	0	0	0	0	0	0	0.00225023	0	0.0134521	0	0.0181955	0	0	0	0	0	0	0	0	0
Proteobacteria	Alphaproteobacteria	Rhodospirillales	Acetobacteraceae	Craurococcus	Craurococcus roseus	Bacteria__Proteobacteria__Alphaproteobacteria__Rhodospirillales__Acetobacteraceae__Craurococcus__Craurococcus roseus	0.00217094	0.0132409	0.00223634	0	0.00882729	0	0.00689322	0	0	0.0114887	0	0.00255363	0.00241441	0	0.0107112	0	0	0	0	0	0.0727061	0.00964646	0.00398661	0.00623195	0	0.0103623	0.020252	0.00491618	0	0	0	0.00269041	0	0.064984	0	0	0	0	0	0	0	0	0
Proteobacteria	Alphaproteobacteria	Rhodospirillales	Acetobacteraceae	Humitalea	Humitalea rosea	Bacteria__Proteobacteria__Alphaproteobacteria__Rhodospirillales__Acetobacteraceae__Humitalea__Humitalea rosea	0	0	0	0	0	0	0	0	0	0	0	0	0	0	0	0	0	0	0	0	0	0	0	0	0	0	0	0	0	0	0	0	0	0	0	0	0	0	0	0	0	0	0
Proteobacteria	Alphaproteobacteria	Rhodospirillales	Rhodospirillaceae	__	Aestuariispira insulae	Bacteria__Proteobacteria__Alphaproteobacteria__Rhodospirillales__Rhodospirillaceae____Aestuariispira insulae	0	0	0	0	0	0	0	0	0	0	0	0	0	0	0	0	0	0	0	0	0	0	0	0	0	0	0	0	0	0	0	0	0	0	0	0	0.0141203	0.0874004	0.0229463	0	0	0	0.110574
Proteobacteria	Alphaproteobacteria	Rhodospirillales	Rhodospirillaceae	__	Dongia soli	Bacteria__Proteobacteria__Alphaproteobacteria__Rhodospirillales__Rhodospirillaceae____Dongia soli	0	0	0	0	0	0	0	0	0	0	0	0	0	0	0	0	0	0	0	0	0	0	0	0	0	0	0	0	0	0	0	0	0	0	0	0	0	0	0.00573658	0	0	0	0
Proteobacteria	Alphaproteobacteria	Rhodospirillales	Rhodospirillaceae	__	Lacibacterium aquatile	Bacteria__Proteobacteria__Alphaproteobacteria__Rhodospirillales__Rhodospirillaceae____Lacibacterium aquatile	0	0	0	0	0	0	0	0	0	0	0	0	0	0	0	0	0	0	0	0	0	0	0	0	0	0	0	0	0	0	0	0	0	0	0	0	0	0.00699203	0.00286829	0	0	0	0
Proteobacteria	Alphaproteobacteria	Rhodospirillales	Rhodospirillaceae	Rhodospirillum	Rhodospirillum rubrum	Bacteria__Proteobacteria__Alphaproteobacteria__Rhodospirillales__Rhodospirillaceae__Rhodospirillum__Rhodospirillum rubrum	0	0	0	0	0	0	0	0	0	0	0	0	0	0	0	0	0	0	0	0	0	0	0	0	0	0	0	0	0	0	0	0	0	0	0	0	0	0	0.00573658	0.0105902	0.0629283	0.0143414	0
Proteobacteria	Alphaproteobacteria	Rickettsiales	Rickettsiaceae	Rickettsia	Rickettsia buchneri	Bacteria__Proteobacteria__Alphaproteobacteria__Rickettsiales__Rickettsiaceae__Rickettsia__Rickettsia buchneri	0	0	0	0	0	0	0	0	0	0	0	0	0	0	0	0	0	0	0	0	0	0	0	0	0	0	0	0	0	0	0	0	0	0	0	0	0	0.0174801	0.00286829	0.0388308	0.0244721	0	0
Proteobacteria	Betaproteobacteria	Burkholderiales	Burkholderiaceae	Burkholderia	Burkholderia plantarii	Bacteria__Proteobacteria__Betaproteobacteria__Burkholderiales__Burkholderiaceae__Burkholderia__Burkholderia plantarii	0	0	0	0	0	0	0	0	0	0	0	0	0	0	0	0	0	0	0	0	0	0	0	0	0	0	0	0	0	0	0	0	0	0	0	0	0	0	0	0	0	0	0
Proteobacteria	Betaproteobacteria	Burkholderiales	Burkholderiaceae	Pandoraea	Pandoraea thiooxydans	Bacteria__Proteobacteria__Betaproteobacteria__Burkholderiales__Burkholderiaceae__Pandoraea__Pandoraea thiooxydans	0	0	0	0	0	0	0	0	0	0	0	0	0	0	0	0	0	0	0	0	0	0	0	0	0	0	0	0	0	0	0	0	0	0	0	0	0	0.125857	0.0688389	0	0.262201	0.149151	0.00409534
Proteobacteria	Betaproteobacteria	Burkholderiales	Oxalobacteraceae	__	Paraherbaspirillum soli	Bacteria__Proteobacteria__Betaproteobacteria__Burkholderiales__Oxalobacteraceae____Paraherbaspirillum soli	0	0	0	0	0	0	0	0	0	0	0	0	0	0	0	0	0	0	0	0	0	0	0	0	0	0	0	0	0	0	0	0	0	0	0	0	0	0	0.0315512	0.0105902	0.0139841	0.00573658	0.0163814
Proteobacteria	Betaproteobacteria	Burkholderiales	Oxalobacteraceae	Duganella	Duganella sacchari	Bacteria__Proteobacteria__Betaproteobacteria__Burkholderiales__Oxalobacteraceae__Duganella__Duganella sacchari	0.0151966	0.00882729	0.0424904	0	0	0	0.0275729	0.00635364	0.040858	0	0	0	0.0386305	0.00601757	0.0385604	0	0.00300879	0.00214225	0.0434091	0.0119598	0.0560876	0.125404	0.0318928	0.0436237	0.00245809	0.0172706	0.0112511	0	0	0	0.0337917	0.0242137	0.0803811	0	0	0.00893123	0	0	0	0	0	0	0
Proteobacteria	Betaproteobacteria	Burkholderiales	Oxalobacteraceae	Oxalicibacterium	Oxalicibacterium flavum	Bacteria__Proteobacteria__Betaproteobacteria__Burkholderiales__Oxalobacteraceae__Oxalicibacterium__Oxalicibacterium flavum	0	0	0	0	0	0	0	0	0	0	0	0	0	0	0	0	0	0	0	0	0	0	0	0	0	0	0	0	0	0	0	0	0	0	0	0	0	0	0	0	0.00699203	0.00286829	0
Proteobacteria	Betaproteobacteria	Burkholderiales	Oxalobacteraceae	Oxalobacter	Oxalobacter formigenes	Bacteria__Proteobacteria__Betaproteobacteria__Burkholderiales__Oxalobacteraceae__Oxalobacter__Oxalobacter formigenes	0	0	0	0	0	0	0	0	0	0	0	0	0	0	0	0	0	0	0	0	0	0	0	0	0	0	0	0	0	0	0	0	0	0	0	0	0.0176504	0	0	0	0	0.00573658	0.00409534
Proteobacteria	Betaproteobacteria	Burkholderiales	Oxalobacteraceae	Oxalobacter	Oxalobacter vibrioformis	Bacteria__Proteobacteria__Betaproteobacteria__Burkholderiales__Oxalobacteraceae__Oxalobacter__Oxalobacter vibrioformis	0	0	0	0	0	0	0	0	0	0	0	0	0	0	0	0	0	0	0	0	0	0	0	0	0	0	0	0	0	0	0	0	0	0	0	0	0	0	0	0	0	0	0
Proteobacteria	Betaproteobacteria	Burkholderiales	Sutterellaceae	__	Parasutterella secunda	Bacteria__Proteobacteria__Betaproteobacteria__Burkholderiales__Sutterellaceae____Parasutterella secunda	0	0	0	0	0	0	0	0	0	0	0	0	0	0	0	0	0	0	0	0	0	0	0	0	0	0	0	0	0	0	0	0	0	0	0	0	0	0.00349601	0.0172097	0	0.0174801	0.00286829	0
Proteobacteria	Betaproteobacteria	Burkholderiales	Sutterellaceae	Sutterella	Sutterella massiliensis	Bacteria__Proteobacteria__Betaproteobacteria__Burkholderiales__Sutterellaceae__Sutterella__Sutterella massiliensis	0	0	0	0	0	0	0	0	0	0	0	0	0	0	0	0	0	0	0	0	0	0	0	0	0	0	0	0	0	0	0	0	0	0	0	0	0	0	0	0	0.125857	0.0688389	0
Proteobacteria	Betaproteobacteria	Burkholderiales	Sutterellaceae	Sutterella	Sutterella parvirubra	Bacteria__Proteobacteria__Betaproteobacteria__Burkholderiales__Sutterellaceae__Sutterella__Sutterella parvirubra	0	0	0	0	0	0	0	0	0	0	0	0	0	0	0	0	0	0	0	0	0	0	0	0	0	0	0	0	0	0	0	0	0	0	0	0	0	0	0	0	0	0.0315512	0
Proteobacteria	Betaproteobacteria	Burkholderiales	Sutterellaceae	Sutterella	Sutterella stercoricanis	Bacteria__Proteobacteria__Betaproteobacteria__Burkholderiales__Sutterellaceae__Sutterella__Sutterella stercoricanis	0	0	0	0	0	0	0	0	0	0	0	0	0	0	0	0	0	0	0	0	0	0	0	0	0	0	0	0	0	0	0	0	0	0	0	0	0.0105902	0.0629283	0.0143414	0	0	0	0
Proteobacteria	Betaproteobacteria	Burkholderiales	Sutterellaceae	Sutterella	Sutterella wadsworthensis	Bacteria__Proteobacteria__Betaproteobacteria__Burkholderiales__Sutterellaceae__Sutterella__Sutterella wadsworthensis	0	0	0	0	0	0	0	0	0	0	0	0	0	0	0	0	0	0	0	0	0	0	0	0	0	0	0	0	0	0	0	0	0	0	0	0	0.0388308	0.0244721	0	0.0176504	0	0	0.0204767
Proteobacteria	Betaproteobacteria	Neisseriales	Neisseriaceae	Neisseria	Neisseria dentiae	Bacteria__Proteobacteria__Betaproteobacteria__Neisseriales__Neisseriaceae__Neisseria__Neisseria dentiae	0	0	0	0	0	0	0	0	0	0	0	0	0	0	0	0	0	0	0	0	0	0	0	0	0	0	0	0	0	0	0	0	0	0	0	0	0	0.262201	0.149151	0	0.00349601	0.0172097	0
Proteobacteria	Deltaproteobacteria	Desulfovibrionales	Desulfovibrionaceae	__	Mailhella massiliensis	Bacteria__Proteobacteria__Deltaproteobacteria__Desulfovibrionales__Desulfovibrionaceae____Mailhella massiliensis	0	0	0	0	0	0	0	0	0	0	0	0	0	0	0	0	0	0	0	0	0	0	0	0	0	0	0	0	0	0	0	0	0	0	0	0	0.0105902	0.0139841	0.00573658	0	0	0	0
Proteobacteria	Deltaproteobacteria	Desulfovibrionales	Desulfovibrionaceae	Desulfovibrio	Desulfovibrio desulfuricans	Bacteria__Proteobacteria__Deltaproteobacteria__Desulfovibrionales__Desulfovibrionaceae__Desulfovibrio__Desulfovibrio desulfuricans	0	0	0.00447267	0	0.0882729	0.0111817	0	0	0.0102145	0.00229774	0	0	0	0	0.00428449	0	0	0	0	0.0019933	0	0.0192929	0	0	0	0	0.00450045	0	0	0	0	0	0	0	0.0134521	0	0.374188	0.118864	0.358536	0.0105902	0	0	0.438201
Proteobacteria	Deltaproteobacteria	Desulfovibrionales	Desulfovibrionaceae	Desulfovibrio	Desulfovibrio legallii	Bacteria__Proteobacteria__Deltaproteobacteria__Desulfovibrionales__Desulfovibrionaceae__Desulfovibrio__Desulfovibrio legallii	0	0.123582	0	0	0	0	0	0	0	0	0	0	0	0	0	0.00241441	0.0300879	0.00214225	0	0	0	0.00241161	0	0	0	0	0.00225023	0	0	0	0.0181955	0	0	0.0129968	0	0	0	0	0	0	0	0	0
Proteobacteria	Deltaproteobacteria	Desulfovibrionales	Desulfovibrionaceae	Desulfovibrio	Desulfovibrio piger	Bacteria__Proteobacteria__Deltaproteobacteria__Desulfovibrionales__Desulfovibrionaceae__Desulfovibrio__Desulfovibrio piger	0	0	0.00447267	3.00651	0	0.0313087	0.0114887	0	0.00255363	0.0229774	0.0169431	1.01277	0	0.00300879	0.00214225	0	0	0	0	0	0	0.0217045	0	0.0207732	0.00491618	0	0	0	0	0.00675068	0.064984	0	0	0	0.172186	0.0446561	0.557752	0.00725073	0.18357	0	0	0	0.196576
Proteobacteria	Deltaproteobacteria	Desulfovibrionales	Desulfovibrionaceae	Desulfovibrio	Desulfovibrio simplex	Bacteria__Proteobacteria__Deltaproteobacteria__Desulfovibrionales__Desulfovibrionaceae__Desulfovibrio__Desulfovibrio simplex	0	0	0	0.0521026	0.00882729	0.724573	0	0	0	0	0	0	0	0	0	0.00965764	0.237694	0.109254	0	0	0	0	0	0	0	0	0	0	0	0	0	0	0.00893123	0	0	0.00595415	0	0	0	0	0	0	0
Proteobacteria	Deltaproteobacteria	Desulfuromonadales	Desulfuromonadaceae	Pelobacter	Pelobacter propionicus	Bacteria__Proteobacteria__Deltaproteobacteria__Desulfuromonadales__Desulfuromonadaceae__Pelobacter__Pelobacter propionicus	0	0	0	0	0	0	0	0	0	0	0	0	0	0	0	0	0	0	0	0	0	0	0	0	0	0	0	0	0	0	0	0	0	0	0	0	0	0	0	0	0	0	0
Proteobacteria	Deltaproteobacteria	Desulfuromonadales	Geobacteraceae	Geobacter	Geobacter bemidjiensis	Bacteria__Proteobacteria__Deltaproteobacteria__Desulfuromonadales__Geobacteraceae__Geobacter__Geobacter bemidjiensis	0	0	0	0	0	0	0	0	0	0	0	0	0	0	0	0	0	0	0	0	0	0	0	0	0	0	0	0	0	0	0	0	0	0	0	0	0	0	0	0	0.0139841	0	0
Proteobacteria	Deltaproteobacteria	Syntrophobacterales	Syntrophaceae	Desulfomonile	Desulfomonile limimaris	Bacteria__Proteobacteria__Deltaproteobacteria__Syntrophobacterales__Syntrophaceae__Desulfomonile__Desulfomonile limimaris	0	0	0	0	0	0	0	0	0	0	0	0	0	0	0	0	0	0	0	0	0	0	0	0	0	0	0	0	0	0	0	0	0	0	0	0	0.525981	0.381066	0.224759	0.00706015	0	0	0.159718
Proteobacteria	Epsilonproteobacteria	Campylobacterales	Campylobacteraceae	Campylobacter	Campylobacter cuniculorum	Bacteria__Proteobacteria__Epsilonproteobacteria__Campylobacterales__Campylobacteraceae__Campylobacter__Campylobacter cuniculorum	0	0.00882729	0	0	0	0	0.00229774	0	0	0	0	2.01277	0.00241441	0.0300879	0.00214225	0	0	0	0.0120581	0	0	0	0	0	0	0	0	0	0	0	0	0.0134521	0	0.0207949	0.0107617	0	0	0	0	0	0	0	0
Proteobacteria	Epsilonproteobacteria	Campylobacterales	Campylobacteraceae	Campylobacter	Campylobacter hominis	Bacteria__Proteobacteria__Epsilonproteobacteria__Campylobacterales__Campylobacteraceae__Campylobacter__Campylobacter hominis	0	0	0	0	0	0	0	0	0	0	0	0	0	0	0	0	0	0	0	0	0	0	0	0	0	0	0	0	0	0	0	0	0	0	0	0	0	0	0	0	0	0.33559	0
Proteobacteria	Epsilonproteobacteria	Campylobacterales	Campylobacteraceae	Campylobacter	Campylobacter hyointestinalis	Bacteria__Proteobacteria__Epsilonproteobacteria__Campylobacterales__Campylobacteraceae__Campylobacter__Campylobacter hyointestinalis	0	0	0	0	0	0	0	0	0	0	0	0	0	0	0	0	0	0	0	0	0	0	0	0	0	0	0	0	0	0	0	0	0	0	0	0	0.389862	0.00464131	0.000477283	0.338887	0.200036	0.221891	0.00409534
Proteobacteria	Epsilonproteobacteria	Campylobacterales	Campylobacteraceae	Campylobacter	Campylobacter iguaniorum	Bacteria__Proteobacteria__Epsilonproteobacteria__Campylobacterales__Campylobacteraceae__Campylobacter__Campylobacter iguaniorum	0	0	0	0	0	0	0	0	0	0.0988029	0	2.68386	0	0	0	0.00241441	0	0.0107112	0.00964646	0.00398661	0.00623195	0.00482323	0.0418594	0.0373917	0	0	0	0.405585	0.00518117	0.0450045	0.0129968	0	0	0.00779808	0	0.0208395	0	0	0	0	0	0	0
Proteobacteria	Epsilonproteobacteria	Campylobacterales	Campylobacteraceae	Campylobacter	Campylobacter jejuni	Bacteria__Proteobacteria__Epsilonproteobacteria__Campylobacterales__Campylobacteraceae__Campylobacter__Campylobacter jejuni	0	0	0	0	0	0	0	0	0	0	0	0	0	0	0	0	0	0	0	0	0	0	0	0	0	0	0	0	0	0	0	0	0	0	0	0	0.00353008	0	0.00286829	0	0	0	0
Proteobacteria	Epsilonproteobacteria	Campylobacterales	Campylobacteraceae	Campylobacter	Campylobacter lanienae	Bacteria__Proteobacteria__Epsilonproteobacteria__Campylobacterales__Campylobacteraceae__Campylobacter__Campylobacter lanienae	0	0.0882729	0.0111817	0.00217094	0.00882729	0.00223634	0.0229774	0.0169431	0.0127681	0	0	0	0.00965764	0.237694	0.109254	0	0	0.00856898	0.125404	0.0318928	0.0436237	0.405151	0.404205	0	0	0	0.00675068	0	0	0	0	0.172186	0.0446561	0	0	0.0119083	0	0	0	0	0	0	0
Proteobacteria	Epsilonproteobacteria	Campylobacterales	Campylobacteraceae	Campylobacter	Campylobacter ureolyticus	Bacteria__Proteobacteria__Epsilonproteobacteria__Campylobacterales__Campylobacteraceae__Campylobacter__Campylobacter ureolyticus	0	0	0	0	0	0	0	0	0	0	0	0	0	0	0	0	0	0	0	0	0	0	0	0	0	0	0	0	0	0	0	0	0	0	0	0	0.00706015	0	0.00860486	0	0	0	0
Proteobacteria	Epsilonproteobacteria	Campylobacterales	Helicobacteraceae	Helicobacter	Helicobacter apri	Bacteria__Proteobacteria__Epsilonproteobacteria__Campylobacterales__Helicobacteraceae__Helicobacter__Helicobacter apri	0	0	0	0	0	0	0	0	0	0	0	0	0	0	0	0	0	0	0	0	0	0	0	0	0	0	0	0	0	0	0	0	0	0	0	0	0	0	0.020078	0	0	0	0.00819068
Proteobacteria	Epsilonproteobacteria	Campylobacterales	Helicobacteraceae	Helicobacter	Helicobacter canadensis	Bacteria__Proteobacteria__Epsilonproteobacteria__Campylobacterales__Helicobacteraceae__Helicobacter__Helicobacter canadensis	0	0	0	0	0	0	0	0	0	0	0	0	0	0	0	0	0	0	0	0	0	0	0	0	0	0	0	0	0	0	0	0	0	0	0	0	0.0494211	0.0044721	0.0803121	0.374188	0.118864	0.358536	0
Proteobacteria	Epsilonproteobacteria	Campylobacterales	Helicobacteraceae	Helicobacter	Helicobacter equorum	Bacteria__Proteobacteria__Epsilonproteobacteria__Campylobacterales__Helicobacteraceae__Helicobacter__Helicobacter equorum	0	0	0	0	0	0	0	0	0	0	0	0	0	0	0	0	0	0	0	0	0	0	0	0	0	0	0	0	0	0	0	0	0	0	0	0	0	0	0	0	0	0	0
Proteobacteria	Epsilonproteobacteria	Campylobacterales	Helicobacteraceae	Helicobacter	Helicobacter ganmani	Bacteria__Proteobacteria__Epsilonproteobacteria__Campylobacterales__Helicobacteraceae__Helicobacter__Helicobacter ganmani	0	0	0	0	0	0	0	0	0	0	0	0	0	0	0	0	0	0	0	0	0	0	0	0	0	0	0	0	0	0	0	0	0	0	0	0	0.0105902	0	0	0.557752	0.157251	0.18357	0
Proteobacteria	Epsilonproteobacteria	Campylobacterales	Helicobacteraceae	Helicobacter	Helicobacter mastomyrinus	Bacteria__Proteobacteria__Epsilonproteobacteria__Campylobacterales__Helicobacteraceae__Helicobacter__Helicobacter mastomyrinus	0	0	0	3.21656	0.463433	0.0181564	0	0	0	0	0	0	0	0	0	0	0	0	0.0192929	0	0	0	0	0	0	0	0	0	0.00518117	0	0	0.0107617	0.00595415	0	0	0	0	0	0	0	0	0	0
Proteobacteria	Gammaproteobacteria	__	__	__	Thiohalobacter thiocyanaticus	Bacteria__Proteobacteria__Gammaproteobacteria________Thiohalobacter thiocyanaticus	0	0	0	0	0	0	0	0	0	0	0	0	0	0	0	0	0	0	0	0	0	0	0	0	0	0	0	0	0	0	0	0	0	0	0	0	0	0	0	0	0	0	0
Proteobacteria	Gammaproteobacteria	__	__	Pantoea	Pantoea deleyi	Bacteria__Proteobacteria__Gammaproteobacteria______Pantoea__Pantoea deleyi	0	0	0	0	0	0	0	0	0	0	0	0	0	0	0	0	0	0	0	0	0	0	0	0	0	0	0	0	0	0	0	0	0	0	0	0	0	0	0	0	0	0	0
Proteobacteria	Gammaproteobacteria	__	Enterobacteriaceae	Escherichia	Escherichia fergusonii	Bacteria__Proteobacteria__Gammaproteobacteria____Enterobacteriaceae__Escherichia__Escherichia fergusonii	0.00651282	0	0.0313087	0	0	0	0	0	0.0127681	1.82068	0	0.0102145	0.00241441	0	0.0107112	0	0	0	0.00241161	0	0	0	0.0019933	0	0	0	0	0.00245809	0.00345411	0.00225023	0.0207949	0.0107617	0	0.00779808	0.0591891	0.0178625	0	0.0139841	0	0.525981	0.381066	0.224759	0
Proteobacteria	Gammaproteobacteria	Aeromonadales	Succinivibrionaceae	Anaerobiospirillum	Anaerobiospirillum succiniciproducens	Bacteria__Proteobacteria__Gammaproteobacteria__Aeromonadales__Succinivibrionaceae__Anaerobiospirillum__Anaerobiospirillum succiniciproducens	0	0	0	0	0	0	0	0	0	0	0	0	0	0	0	0	0	0	0	0	0	0	0	0	0	0	0	0	0	0	0	0	0	0	0	0	0.0170602	0	0	0	0	0	0
Proteobacteria	Gammaproteobacteria	Aeromonadales	Succinivibrionaceae	Ruminobacter	Ruminobacter amylophilus	Bacteria__Proteobacteria__Gammaproteobacteria__Aeromonadales__Succinivibrionaceae__Ruminobacter__Ruminobacter amylophilus	0	0	0	0	0	0	0	0	0	0	0	0	0	0	0	0	0	0	0	0	0	0	0	0	0	0	0	0	0	0	0	0	0	0	0	0	0	0	0.0355897	2.00986	0.304641	0.490477	0
Proteobacteria	Gammaproteobacteria	Aeromonadales	Succinivibrionaceae	Succinivibrio	Succinivibrio dextrinosolvens	Bacteria__Proteobacteria__Gammaproteobacteria__Aeromonadales__Succinivibrionaceae__Succinivibrio__Succinivibrio dextrinosolvens	0.0521026	0.00882729	0.724573	0	0	0	0.0988029	0	2.28386	0.12178	0.298621	0.763534	0	0	0.00856898	0.0193153	0.0210615	0.0192802	0.0217045	0	0.0207732	0.031351	0.0298995	0.00415464	0.405585	0.00518117	0.0450045	0.162234	0.376498	0.337534	0.00779808	0	0.0208395	0.571859	0.376658	0	0.338887	0.846036	0.0218908	0.00353008	0	0.00286829	0.66754
Proteobacteria	Gammaproteobacteria	Pasteurellales	Pasteurellaceae	__	Actinobacillus rossii	Bacteria__Proteobacteria__Gammaproteobacteria__Pasteurellales__Pasteurellaceae____Actinobacillus rossii	0	0	0	0	0	0	0	0	0	0	0	0	0	0	0	0	0	0	0	0	0	0	0	0	0	0	0	0	0	0	0	0	0	0	0	0	0	0	0	0.00706015	0	0.00860486	0
Proteobacteria	Gammaproteobacteria	Pasteurellales	Pasteurellaceae	Actinobacillus	Actinobacillus porcinus	Bacteria__Proteobacteria__Gammaproteobacteria__Pasteurellales__Pasteurellaceae__Actinobacillus__Actinobacillus porcinus	0	0	0	0	0	0	0	0	0	0	0	0	0	0	0	0	0	0	0	0	0	0	0	0	0	0	0	0	0	0	0	0	0	0	0	0	0	0	0	0	0	0.020078	0
Proteobacteria	Gammaproteobacteria	Pasteurellales	Pasteurellaceae	Pasteurella	Pasteurella bettyae	Bacteria__Proteobacteria__Gammaproteobacteria__Pasteurellales__Pasteurellaceae__Pasteurella__Pasteurella bettyae	0	0	0	0.0390769	0.00441365	0.0178907	0	0	0	0	0	0	0	0	0	0.514269	0.541581	0.125184	0	0	0	0	0.542178	0	0	0	0	0	0	0	0	0	0.0119083	0.00779808	0	0	0	0	0	0	0	0	0
Proteobacteria	Gammaproteobacteria	Pseudomonadales	Pseudomonadaceae	__	Oblitimonas alkaliphila	Bacteria__Proteobacteria__Gammaproteobacteria__Pseudomonadales__Pseudomonadaceae____Oblitimonas alkaliphila	0	0	0	0	0	0	0	0	0	0	0	0	0	0	0	0	0	0	0	0	0	0	0	0	0	0	0	0	0	0	0	0	0	0	0	0	0	0	0	0.0494211	0.0244721	0.0803121	0.00819068
Proteobacteria	Gammaproteobacteria	Pseudomonadales	Pseudomonadaceae	Pseudomonas	Pseudomonas aeruginosa	Bacteria__Proteobacteria__Gammaproteobacteria__Pseudomonadales__Pseudomonadaceae__Pseudomonas__Pseudomonas aeruginosa	0	0	0	0	0	0	0	0	0	0	0	0	0	0	0	0	0	0	0	0	0	0	0	0	0	0	0	0	0	0	0	0	0	0	0	0	0	0	0	0.0105902	0.0734163	0.220858	0
Proteobacteria	Gammaproteobacteria	Pseudomonadales	Pseudomonadaceae	Pseudomonas	Pseudomonas punonensis	Bacteria__Proteobacteria__Gammaproteobacteria__Pseudomonadales__Pseudomonadaceae__Pseudomonas__Pseudomonas punonensis	0	0	0	0.00791438	0.357196	0.215493	0	0	0	0	0	0	0	0	0	0	0	0	0	0	0	0.00241161	0.00398661	0.00623195	0	0.00518117	0	0.00491618	0	0	0	0	0	0	0	0	0	0	0	0	0	0	0
Proteobacteria	Gammaproteobacteria	Vibrionales	Vibrionaceae	Vibrio	Vibrio marisflavi	Bacteria__Proteobacteria__Gammaproteobacteria__Vibrionales__Vibrionaceae__Vibrio__Vibrio marisflavi	0	0	0	0	0	0	0	0	0	0	0	0	0	0	0	0	0	0	0	0	0	0	0	0	0	0	0	0	0	0	0	0	0	0	0	0	0	0	0	0	0	0	0
Spirochaetes	__	Spirochaetales	Spirochaetaceae	Sphaerochaeta	Sphaerochaeta associata	Bacteria__Spirochaetes____Spirochaetales__Spirochaetaceae__Sphaerochaeta__Sphaerochaeta associata	0.00217094	0.00882729	0.00223634	0	0.00220682	0	0.0206797	0	0.0102145	0.00229774	0.00423576	0.0102145	0.0193153	0.0210615	0.0192802	0	0	0	0.00482323	0.0418594	0.0373917	0.0771717	0.0119598	0	0.00245809	0.00345411	0.00225023	0.0762008	0.0880799	0.157516	0.00779808	0.0591891	0.0178625	0.0181955	0.0215233	0.0357249	0	0	0	0	0	0	0
Spirochaetes	__	Spirochaetales	Spirochaetaceae	Sphaerochaeta	Sphaerochaeta coccoides	Bacteria__Spirochaetes____Spirochaetales__Spirochaetaceae__Sphaerochaeta__Sphaerochaeta coccoides	0	0	0	0	0	0	0	0	0	0	0	0	0	0	0	0	0	0	0	0	0	0	0	0	0	0	0	0	0	0	0	0	0	0	0	0	0	0.00349601	0.00286829	0	0	0	0.00409534
Spirochaetes	__	Spirochaetales	Spirochaetaceae	Sphaerochaeta	Sphaerochaeta pleomorpha	Bacteria__Spirochaetes____Spirochaetales__Spirochaetaceae__Sphaerochaeta__Sphaerochaeta pleomorpha	0	0	0	0	0	0	0	0	0	0	0	0	0	0	0	0	0	0	0	0	0	0	0	0	0	0	0	0	0	0	0	0	0	0	0	0	0.0105902	0.0734163	0.220858	0	0.00349601	0.00286829	0.0573348
Spirochaetes	__	Spirochaetales	Spirochaetaceae	Treponema	Treponema berlinense	Bacteria__Spirochaetes____Spirochaetales__Spirochaetaceae__Treponema__Treponema berlinense	1.70202	0.871695	0.556848	0.0217094	0	0.259415	0.528481	0.635364	0.730337	0.0344661	0	0.061287	0.00678831	0.200263	0.207798	0.199387	0.0923577	3.00007	0.197752	0.912933	1.60577	0	0	0.154989	0.570277	0.0414493	1.96445	1.00983	0.0362682	0.211521	2.51618	0.597272	0.342364	0.345715	0.139902	0.0119083	0.808387	0.723675	0.212253	0.713075	2.18501	1.53167	0.454583
Spirochaetes	__	Spirochaetales	Spirochaetaceae	Treponema	Treponema brennaborense	Bacteria__Spirochaetes____Spirochaetales__Spirochaetaceae__Treponema__Treponema brennaborense	0.0803248	0.0198614	0.00223634	0	5.611	0.026836	0.0137864	0.00211788	0.00255363	0.0275729	0.00423576	0.0715015	0.00482882	0	0.0556984	0.143855	0	0.102828	0	0	0.446623	0	0	0.355221	0	0.00172706	0	0.0122904	0.00863528	0.0832583	0.155962	0	0.0119083	0.446167	0.00807124	0.276868	0.423609	0.0139841	0.215122	0.0141203	0.433506	0.208605	0.0450487
Spirochaetes	__	Spirochaetales	Spirochaetaceae	Treponema	Treponema bryantii	Bacteria__Spirochaetes____Spirochaetales__Spirochaetaceae__Treponema__Treponema bryantii	0.0217094	0	0.259415	0.156308	0.306748	0.0223634	0.0344661	0	0.061287	0.873142	0	0.0638407	0.299387	1.15236	0.257069	0.0362161	0.350458	0.0278492	0	0	1.15499	0.0409394	0.396667	0.633582	0	0	0	0.550277	0.0614493	0.964446	0.32492	0.0807124	0.160762	0.0519872	2.32016	0.0506103	0.00353008	0.297161	2.40649	0.408387	0.923675	0.212253	0.319436
Spirochaetes	__	Spirochaetales	Spirochaetaceae	Treponema	Treponema parvum	Bacteria__Spirochaetes____Spirochaetales__Spirochaetaceae__Treponema__Treponema parvum	0	5.111	0.026836	0.0217094	0.114755	0.040254	0.0275729	0.00423576	0.0715015	0.174628	0.0847153	0.0178754	0.243855	0	0.102828	0.00241441	0.22265	0.017138	0	0	0.355221	0.00964646	0.223585	0.14749	0	0	0.0090009	0	0.00172706	0	0.345715	0.139902	0.0119083	0.016181	0.597272	0.342364	0	0	0	0	0	0	0
Spirochaetes	__	Spirochaetales	Spirochaetaceae	Treponema	Treponema porcinum	Bacteria__Spirochaetes____Spirochaetales__Spirochaetaceae__Treponema__Treponema porcinum	0.156308	0.306748	0.0223634	1.40202	0.871695	0.356848	0.873142	0	0.0638407	0.128481	0.835364	0.930337	0.0362161	0.499458	0.0278492	0.164576	0.857263	0.207798	0.0289394	0.396667	0.633582	1.08775	0.912933	1.60577	0.00983236	0.0362682	0.211521	0	0	0	0.946167	0.00807124	0.276868	0.155962	0	1.01191	0.713075	2.18501	1.53167	0.423609	0.0139841	0.215122	0.458678
Spirochaetes	__	Spirochaetales	Spirochaetaceae	Treponema	Treponema succinifaciens	Bacteria__Spirochaetes____Spirochaetales__Spirochaetaceae__Treponema__Treponema succinifaciens	0.0217094	0.114755	0.040254	0.0803248	0.0198614	0.00223634	0.174628	0.0847153	0.0178754	0.0137864	0.00211788	0.00255363	0.00241441	0.22265	0.017138	0.00482882	0	0.0556984	0.00964646	0.123585	0.14749	0	0	0.446623	0.0122904	0.00863528	0.0832583	0	0	0.0090009	0.0519872	0.320159	0.0506103	0.32492	0.0807124	0.160762	0.0141203	0.433506	0.00860486	0.00353008	0.297161	2.40649	0.0204767
Spirochaetes	Spirochaetia	Spirochaetales	Spirochaetaceae	Sphaerochaeta	Sphaerochaeta coccoides	Bacteria__Spirochaetes__Spirochaetia__Spirochaetales__Spirochaetaceae__Sphaerochaeta__Sphaerochaeta coccoides	0	0	0	0	0	0	0	0	0	0	0	0	0	0	0	0	0	0	0	0	0	0	0	0	0	0	0	0	0	0	0	0	0	0	0	0	0	0	0	0	0	0	0
Spirochaetes	Spirochaetia	Spirochaetales	Spirochaetaceae	Treponema	Treponema berlinense	Bacteria__Spirochaetes__Spirochaetia__Spirochaetales__Spirochaetaceae__Treponema__Treponema berlinense	0	0	0	0	0	0	0	0	0	0	0	0	0	0	0	0	0	0	0	0	0	0	0	0	0	0	0	0	0	0	0	0	0	0	0	0	0	0	0	0	0	0	0
Spirochaetes	Spirochaetia	Spirochaetales	Spirochaetaceae	Treponema	Treponema brennaborense	Bacteria__Spirochaetes__Spirochaetia__Spirochaetales__Spirochaetaceae__Treponema__Treponema brennaborense	0	0	0	0	0	0	0	0	0	0	0	0	0	0	0	0	0	0	0	0	0	0	0	0	0	0	0	0	0	0	0	0	0	0	0	0	0	0	0	0	0	0	0
Spirochaetes	Spirochaetia	Spirochaetales	Spirochaetaceae	Treponema	Treponema bryantii	Bacteria__Spirochaetes__Spirochaetia__Spirochaetales__Spirochaetaceae__Treponema__Treponema bryantii	0	0	0	0	0	0	0	0	0	0	0	0	0	0	0	0	0	0	0	0	0	0	0	0	0	0	0	0	0	0	0	0	0	0	0	0	0	0	0	0	0	0	0
Spirochaetes	Spirochaetia	Spirochaetales	Spirochaetaceae	Treponema	Treponema porcinum	Bacteria__Spirochaetes__Spirochaetia__Spirochaetales__Spirochaetaceae__Treponema__Treponema porcinum	0	0	0	0	0	0	0	0	0	0	0	0	0	0	0	0	0	0	0	0	0	0	0	0	0	0	0	0	0	0	0	0	0	0	0	0	0	0	0	0	0	0	0
Spirochaetes	Spirochaetia	Spirochaetales	Spirochaetaceae	Treponema	Treponema rectale	Bacteria__Spirochaetes__Spirochaetia__Spirochaetales__Spirochaetaceae__Treponema__Treponema rectale	0	0	0	0	0	0	0	0	0	0	0	0	0	0	0	0	0	0	0	0	0	0	0	0	0	0	0	0	0	0	0	0	0	0	0	0	0	0	0	0	0	0	0
Spirochaetes	Spirochaetia	Spirochaetales	Spirochaetaceae	Treponema	Treponema succinifaciens	Bacteria__Spirochaetes__Spirochaetia__Spirochaetales__Spirochaetaceae__Treponema__Treponema succinifaciens	0	0	0	0	0	0	0	0	0	0	0	0	0	0	0	0	0	0	0	0	0	0	0	0	0	0	0	0	0	0	0	0	0	0	0	0	0	0	0	0	0	0	0
Synergistetes	Synergistia	Synergistales	Synergistaceae	Aminobacterium	Aminobacterium colombiense	Bacteria__Synergistetes__Synergistia__Synergistales__Synergistaceae__Aminobacterium__Aminobacterium colombiense	0	0	0	0.00434188	0.00220682	0.00223634	0	0	0	0.0114887	0.00211788	0.00766088	0	0	0.00642674	0	0.00300879	0.00428449	0	0	0	0.106111	0.0378727	0.475706	0	0	0	0.081117	0.0401669	0.434293	0	0	0	0	0.00538083	0.0148854	0	0	0	0	0	0	0
Synergistetes	Synergistia	Synergistales	Synergistaceae	Dethiosulfovibrio	Dethiosulfovibrio acidaminovorans	Bacteria__Synergistetes__Synergistia__Synergistales__Synergistaceae__Dethiosulfovibrio__Dethiosulfovibrio acidaminovorans	0.0303932	0.0176546	0.362286	0.00217094	0	0	0.0206797	0.137662	0.0638407	0	0	0	0.803477	0.150439	0.0348757	0	0	0	0.120581	0.0757455	0.292902	0.00241161	0.0159464	0.0145412	0.00491618	0.0241788	0.0450045	0	0	0.0090009	0.0961763	0.0510686	0.0357249	0.00259936	0	0	0	0	0	0	0	0	0
Synergistetes	Synergistia	Synergistales	Synergistaceae	Dethiosulfovibrio	Dethiosulfovibrio salsuginis	Bacteria__Synergistetes__Synergistia__Synergistales__Synergistaceae__Dethiosulfovibrio__Dethiosulfovibrio salsuginis	0.130256	0.132409	0.0380177	0	0	0	0.0367639	0.0953047	0.0842697	0	0	0	0.20382	0.0722109	0.137104	0	0	0	0.106111	0.000872748	0.475706	0	0	0.00207732	0.081117	0.119167	0.434293	0	0	0	0.0961763	0.0860932	0.0506103	0.00259936	0	0	0	0	0	0	0	0	0
Synergistetes	Synergistia	Synergistales	Synergistaceae	Jonquetella	Jonquetella anthropi	Bacteria__Synergistetes__Synergistia__Synergistales__Synergistaceae__Jonquetella__Jonquetella anthropi	0.00434188	0.00220682	0.00223634	0	0	0.00223634	0.0114887	0.00211788	0.00766088	0	0	0	0	0.00300879	0.00428449	0	0	0.0514139	0.00241161	0.0259464	0.0145412	0	0	0.00415464	0	0	0.0090009	0	0	0	0	0.00538083	0.0148854	0	0	0	0	0	0	0	0	0	0
Synergistetes	Synergistia	Synergistales	Synergistaceae	Pyramidobacter	Pyramidobacter piscolens	Bacteria__Synergistetes__Synergistia__Synergistales__Synergistaceae__Pyramidobacter__Pyramidobacter piscolens	0	0	0	0	0	0	0	0	0	0	0	0	0	0	0	0	0	0	0	0	0	0	0	0	0	0	0	0	0	0	0	0	0	0	0	0	0	0.00699203	0.0258146	0.0247105	0.00349601	0.0229463	0
Synergistetes	Synergistia	Synergistales	Synergistaceae	Thermanaerovibrio	Thermanaerovibrio velox	Bacteria__Synergistetes__Synergistia__Synergistales__Synergistaceae__Thermanaerovibrio__Thermanaerovibrio velox	0.00217094	0	0	0	0	0	0	0	0	0	0	0	0	0	0	0.0169009	0	0	0	0	0.00207732	0	0	0	0	0	0	2.456	0	0	0.00259936	0	0	0	0.00269041	0.0654957	0.00353008	0.0769123	0.131941	0.00353008	0.00349601	0	0.012286
Tenericutes	Mollicutes	__	Mycoplasmataceae	Mycoplasma	Mycoplasma pirum	Bacteria__Tenericutes__Mollicutes____Mycoplasmataceae__Mycoplasma__Mycoplasma pirum	0	0	0	0	0	0	0	0	0	0	0	0	0	0	0	0	0	0	0	0	0	0	0	0	0	0	0	0	0	0	0	0	0	0	0	0	0	0	0	0	0	0	0
Tenericutes	Mollicutes	Acholeplasmatales	Acholeplasmataceae	Acholeplasma	Acholeplasma axanthum	Bacteria__Tenericutes__Mollicutes__Acholeplasmatales__Acholeplasmataceae__Acholeplasma__Acholeplasma axanthum	0	0	0	0	0	0.00670901	0	0	0	0	0	0.00510725	0	0	0	0	0.00601757	0.0128535	0	0	0.00415464	0	0	0.00415464	0	0	0	0	0	0	0.00259936	0	0	0.0415898	0	0	0	0	0	0	0	0	0
Tenericutes	Mollicutes	Acholeplasmatales	Acholeplasmataceae	Acholeplasma	Acholeplasma parvum	Bacteria__Tenericutes__Mollicutes__Acholeplasmatales__Acholeplasmataceae__Acholeplasma__Acholeplasma parvum	0	0	0.00223634	0	0	0.0424904	0	0	0	0	0.088951	0.00255363	0	0	0.0514139	0	0.331061	0.0149957	0	0	0	0.0434091	0	0.0249278	0	0	0	0.00245809	0	0	0	0	0	0.0519872	0	0.0459542	0	0	0	0	0	0	0
Tenericutes	Mollicutes	Anaeroplasmatales	Anaeroplasmataceae	Anaeroplasma	Anaeroplasma abactoclasticum	Bacteria__Tenericutes__Mollicutes__Anaeroplasmatales__Anaeroplasmataceae__Anaeroplasma__Anaeroplasma abactoclasticum	0	0	0	0	0	0	0	0	0	0	0	0	0	0	0	0	0	0	0	0	0	0	0	0	0	0	0	0	0	0	0	0	0	0	0	0	0	0	0.0229463	0	0.00699203	0.0258146	0
Tenericutes	Mollicutes	Anaeroplasmatales	Anaeroplasmataceae	Anaeroplasma	Anaeroplasma bactoclasticum	Bacteria__Tenericutes__Mollicutes__Anaeroplasmatales__Anaeroplasmataceae__Anaeroplasma__Anaeroplasma bactoclasticum	0	0	0	0.00217094	0	0	0	0	0	0	0	0.0202145	0.316901	0	0	0	0	0.00214225	0	0	0.00415464	0.00723484	0	0.0373917	0	0	0	0	0.00518117	0.00450045	0	0.00269041	0.0654957	0.0181955	0	0	0	0	0	0	0	0	0
Tenericutes	Mollicutes	Anaeroplasmatales	Anaeroplasmataceae	Asteroleplasma	Asteroleplasma anaerobium	Bacteria__Tenericutes__Mollicutes__Anaeroplasmatales__Anaeroplasmataceae__Asteroleplasma__Asteroleplasma anaerobium	0	0	0	0	0	0	0	0	0	0	0	0	0	0	0	0	0	0	0	0	0	0	0	0	0	0	0	0	0	0	0	0	0	0	0	0	0.0247105	0.00349601	0.0229463	0.00353008	0.0769123	0.131941	0.00819068
Tenericutes	Mollicutes	Entomoplasmatales	Entomoplasmataceae	Entomoplasma	Entomoplasma lucivorax	Bacteria__Tenericutes__Mollicutes__Entomoplasmatales__Entomoplasmataceae__Entomoplasma__Entomoplasma lucivorax	0	0	0.00670901	0	0	0	0	0	0.00510725	0	0	0	0	0.00601757	0.0128535	0	0	0	0.0434091	0	0.0249278	0.00964646	0	0	0.00245809	0	0	0	0	0.171503	0.0415898	0	0	0	0	0	0	0	0	0	0	0	0
Tenericutes	Mollicutes	Entomoplasmatales	Spiroplasmataceae	Spiroplasma	Spiroplasma kunkelii	Bacteria__Tenericutes__Mollicutes__Entomoplasmatales__Spiroplasmataceae__Spiroplasma__Spiroplasma kunkelii	0	0	0.0424904	0	0	0	0	0.078951	0.00255363	0	0	0	0	0.0210615	0.0149957	0	0	0.00642674	0.00723484	0	0.0373917	0.0120581	0	0	0	0.00518117	0.00450045	0	0.00172706	0	0.631987	0	0.0259542	0	0	0	0	0	0	0	0	0	0
Tenericutes	Mollicutes	Entomoplasmatales	Spiroplasmataceae	Spiroplasma	Spiroplasma leptinotarsae	Bacteria__Tenericutes__Mollicutes__Entomoplasmatales__Spiroplasmataceae__Spiroplasma__Spiroplasma leptinotarsae	0.00217094	0	0	0.0303932	0.0176546	0.362286	0	0	0.0102145	0.0206797	0.0186623	0.0638407	0	0	0.00214225	0.0634772	0.150439	0.434876	0.00964646	0	0	0	0	0.81	0	0	0.0315032	0	0	0	0.0181955	0	0	0.316176	0.121069	0.0357249	0	0	0	0	0	0	0
Tenericutes	Mollicutes	Entomoplasmatales	Spiroplasmataceae	Spiroplasma	Spiroplasma leucomae	Bacteria__Tenericutes__Mollicutes__Entomoplasmatales__Spiroplasmataceae__Spiroplasma__Spiroplasma leucomae	0	0	0	0	0	0	0	0	0	0	0	0	0	0	0	0	0	0	0	0	0	0	0	0	0	0	0	0	0	0	0	0	0	0	0	0	0.00353008	0.00349601	0	0	0	0.0229463	0
Tenericutes	Mollicutes	Entomoplasmatales	Spiroplasmataceae	Spiroplasma	Spiroplasma turonicum	Bacteria__Tenericutes__Mollicutes__Entomoplasmatales__Spiroplasmataceae__Spiroplasma__Spiroplasma turonicum	0	0	0	0.130256	0.132409	0.0380177	0	0	0	0.0367639	0.0993047	0.0842697	0	0	0	0.10382	0.0722109	0.137104	0.0120581	0	0	0.130581	0.0457455	0.292902	0	0.00172706	0	0.00491618	0.0241788	0.0450045	0	0	0	0.0961763	0.566093	0.95061	0	0	0	0	0	0	0
Tenericutes	Mollicutes	Entomoplasmatales	Spiroplasmataceae	Spiroplasma	Spiroplasma velocicrescens	Bacteria__Tenericutes__Mollicutes__Entomoplasmatales__Spiroplasmataceae__Spiroplasma__Spiroplasma velocicrescens	0	0	0	0	0	0	0	0	0	0	0	0	0	0	0	0	0	0	0	0	0	0	0	0	0	0	0	0	0	0	0	0	0	0	0	0	0	0	0	0	0	0	0
[truncated: 101 more columns]
